# Supplementary material for: The Coordinated Action of MYB Activators and Repressors Controls Proanthocyanidin and Anthocyanin Biosynthesis in Vaccinium
Source: Front Plant Sci. 2022 Jun 24;13:910155. doi: 10.3389/fpls.2022.910155 (PMC9263919; doi:10.3389/fpls.2022.910155)
Supplement: Supplementary file 3 [file Table_1.XLSX]

## Sheet: Sheet1
Supplemental Table S1. Highly differentially expressed genes (HDEG) from multiple DESeq2 comparisons. Normalized counts are displayed for blueberry and bilberry skin and flesh tissues, with base variance, base mean and base max across from all samples. The log fold change (lfc), adjusted p-value (padj) and mean counts are shown for each DESeq2 comparison
	Vaccinium corymbosum - blueberry 'Nui'											Vaccinium myrtillus - bilberry
	Flesh					Skin						Flesh					Skin								Blueberry skin S7 vs blueberry skin S4 comparison			Blueberry skin S7 vs blueberry flesh S7 comparison			Bilberry skin S7 vs bilberry skin S4 comparison			Bilberry flesh S7 vs bilberry flesh S4 comparison			Bilberry flesh S7 vs blueberry flesh S4 comparison
Gene ID	NFlS4	NFlS5	NFlS6	NFlS7	NFlS8	NSkS4	NSkS5	NSkS6	NSkS7	NSkS8		VmFlS4	VmFlS5	VmFlS6	VmFlS7	VmFlS8	VmSkS4	VmSkS5	VmSkS6	VmSkS7	VmSkS8	Base variance	Base mean	Base max	log fold change (lfc):NSkS7 vs NSkS4	padj (adjuasted p-value):NSkS7 vs NSkS4	mean_count:NSkS7 vs NSkS4	lfc:NSkS7 vs NFlS7	padj:NSkS7 vs NFlS7	mean_cnt:NSkS7 vs NFlS7	lfc:VmSkS7 vs VmSkS4	padj:VmSkS7 vs VmSkS4	mean_cnt:VmSkS7 vs VmSkS4	lfc:VmFlS7 vs VmFlS4	padj:VmFlS7 vs VmFlS4	mean_cnt:VmFlS7 vs VmFlS4	lfc:VmFlS7 vs NFlS7	padj:VmFlS7 vs NFlS7	mean_cnt:VmFlS7 vs NFlS7
augustus_masked-VaccDscaff10-processed-gene-144.11-mRNA-1	32	81	141	144	117	35	286	921	1296	1314		138	315	450	484	805	95	403	653	795	698	180031	460	1314	5.20194	1.5034034194009e-96	665.5	3.16416	2.52303056309404e-44	720	3.0567	9.6674206235944e-42	445	1.81105	3.75475242276225e-15	311	1.74357	2.4444804382321e-14	314
augustus_masked-VaccDscaff10-processed-gene-225.6-mRNA-1	69	0	1	0	1	70	22	219	264	180		186	2359	5969	5707	3500	164	10503	22986	19337	10175	5.75952e+07	4086	22986	1.89871	1.91884364236207e-13	167	8.40117	2.88365188455512e-14	132	6.87776	2.29856016620367e-193	9750.5	4.93569	2.54583481419525e-98	2946.5	12.8333	1.6818995785195e-33	2853.5
augustus_masked-VaccDscaff10-processed-gene-322.0-mRNA-1	0	0	2	2	0	2	22	158	257	265		15	96	216	189	109	17	350	642	709	435	55124.1	174	709	6.45459	1.48779071084134e-27	129.5	6.77614	3.0446186867617e-21	129.5	5.36633	2.73676448074955e-41	363	3.65061	1.29414134773945e-17	102	6.33726	2.16876957303299e-19	95.5
augustus_masked-VaccDscaff10-processed-gene-33.16-mRNA-1	12	7	2	2	2	11	81	76	62	40		27	86	148	115	49	97	170	242	225	191	6514.45	82	242	2.44275	1.48387229570093e-11	36.5	4.74204	4.09416582719736e-12	32	1.2071	6.61041e-06	161	2.0804	6.39330557035303e-12	71	5.62187	7.81749961700941e-18	58.5
augustus_masked-VaccDscaff10-processed-gene-381.7-mRNA-1	0	0	0	0	0	0	6	14	8	3		1	6	13	16	27	0	2	11	21	62	320.47	10	62	5.65578	0.000145321	4	4.2862	0.00799989	4	7.3578	3.98628277462568e-7	10.5	3.70442	0.000640059	8.5	5.32796	0.000199987	8
augustus_masked-VaccDscaff1102-processed-gene-0.1-mRNA-1	3049	829	259	160	49	3077	2322	7008	9411	7855		951	2151	2549	2486	3080	1593	3114	4230	3998	4104	7.56723e+06	3114	9411	1.61275	7.52312702076345e-10	6244	5.87149	3.11008026288724e-110	4785.5	1.32729	7.73712252417287e-7	2795.5	1.38538	2.65202535440015e-7	1718.5	3.95143	9.24807504506115e-51	1323
augustus_masked-VaccDscaff11-processed-gene-136.2-mRNA-1	1	3	3	3	0	1	20	34	35	20		2	27	55	50	31	3	84	115	108	54	1464.16	32	115	4.91399	4.17484110206665e-7	18	3.50164	3.39113e-05	19	4.93239	1.69761939761693e-12	55.5	4.49016	5.16601902132206e-8	26	4.02605	2.91207133516309e-7	26.5
augustus_masked-VaccDscaff11-processed-gene-247.2-mRNA-1	0	0	0	0	0	1	1	12	9	8		2	5	32	38	231	1	6	13	22	95	4548.18	24	231	3.06566	0.00227579	5	5.51198	0.000167772	4.5	3.58018	4.31462e-06	11.5	3.89965	3.07940975983227e-7	20	7.46852	1.90409068828552e-8	19
augustus_masked-VaccDscaff11-processed-gene-247.6-mRNA-1	22	4	1	3	0	18	122	108	145	88		33	54	66	114	149	84	84	130	272	184	6237.78	84	272	3.00707	5.59910876640286e-12	81.5	5.37123	5.24317840274381e-17	74	1.681	4.56413e-05	178	1.76049	5.60426e-05	73.5	5.01929	1.17521971843667e-15	58.5
augustus_masked-VaccDscaff11-processed-gene-339.1-mRNA-1	12	301	277	236	161	11	150	444	478	289		255	635	608	535	557	11	87	148	173	271	41774.6	282	635	5.38023	2.75682178508343e-40	244.5	1.01382	0.00805714	357	3.89031	1.90534551602419e-22	92	1.06666	0.00351176	395	1.1781	0.00065533	385.5
augustus_masked-VaccDscaff11-processed-gene-40.6-mRNA-1	0	1	0	0	0	0	13	8	12	16		0	38	65	29	124	0	13	26	17	58	1348.8	21	124	4.38912	0.00124492	6	5.82627	0.00015659	6	5.22072	0.000115733	8.5	7.41451	3.4914122981728e-7	14.5	7.11112	5.07220178527291e-7	14.5
augustus_masked-VaccDscaff12-processed-gene-146.0-mRNA-1	7	0	0	0	0	11	5	41	49	38		0	4	11	14	6	1	48	56	52	36	459.96	19	56	2.06933	5.10582e-05	30	7.83682	5.71665458650312e-9	24.5	5.17872	6.19191250971251e-12	26.5	6.33302	3.1735e-06	7	6.02961	4.81043e-06	7
augustus_masked-VaccDscaff13-processed-gene-166.8-mRNA-1	3177	1500	2043	2236	2018	3184	3220	14546	19857	16337		1601	7877	15190	17158	11126	1991	25315	42868	41881	25470	1.91887e+08	12930	42868	2.64066	3.7158869197392e-66	11520.5	3.15045	7.25415136832002e-93	11046.5	4.39428	5.08504530482513e-182	21936	3.4214	2.85618165648933e-109	9379.5	2.93973	8.8522959969451e-82	9697
augustus_masked-VaccDscaff1476-processed-gene-0.0-mRNA-1	5	5	1	5	1	4	24	158	134	105		138	431	801	879	398	136	1376	2725	3002	1454	995827	589	3002	5.02498	9.35834869076411e-29	69	4.52064	3.83191707746143e-24	69.5	4.45494	6.3845673432912e-100	1569	2.66544	8.84620382792254e-35	508.5	7.22866	5.42396327245352e-64	442
augustus_masked-VaccDscaff14-processed-gene-188.5-mRNA-1	1	8	17	14	14	0	50	125	111	46		6	62	49	61	29	18	72	59	94	42	1498.73	44	125	7.55955	1.374293374351e-11	55.5	2.9046	1.19328990887905e-11	62.5	2.33883	1.4695088955183e-9	56	3.37388	7.42057618349187e-12	33.5	2.06026	1.08937e-06	37.5
augustus_masked-VaccDscaff15-processed-gene-242.4-mRNA-1	0	0	0	0	0	0	5	12	10	12		0	7	42	43	299	1	5	18	32	107	7521.9	30	299	6.05489	2.9401e-05	5	3.78869	0.00782797	5	5.0695	5.66922775565394e-7	16.5	7.94043	2.05127571340321e-8	21.5	5.77858	3.54856e-06	21.5
augustus_masked-VaccDscaff15-processed-gene-269.4-mRNA-1	19	24	19	16	11	18	111	169	167	77		148	305	340	470	300	151	247	323	697	581	46536.8	210	697	3.20023	4.71036241481895e-12	92.5	3.31525	1.28911152593777e-11	91.5	2.20102	3.33734543713946e-7	424	1.66534	0.000179762	309	4.80615	5.932800259992e-25	243
augustus_masked-VaccDscaff15-processed-gene-384.7-mRNA-1	74	91	347	304	146	64	267	822	701	375		173	552	715	789	837	236	573	879	938	791	94276.8	484	938	3.44773	1.89368759987664e-19	382.5	1.20616	0.00384025	502.5	1.98585	2.3584545002804e-7	587	2.18863	1.29340305410632e-8	481	1.37564	0.000301565	546.5
augustus_masked-VaccDscaff165-processed-gene-2.10-mRNA-1	5	4	6	5	9	8	20	31	35	13		48	119	171	216	134	48	159	280	356	275	14146.8	97	356	1.9961	0.000197794	21.5	2.6798	2.22928e-05	20	2.87745	1.83833771522791e-11	202	2.15054	1.19893e-06	132	5.30204	6.46615427972303e-21	110.5
augustus_masked-VaccDscaff16-processed-gene-105.10-mRNA-1	70	7	0	1	1	69	152	135	204	299		17	31	65	50	34	132	327	523	481	326	30226.2	146	523	1.56653	3.64096e-06	136.5	7.03152	1.06895329639603e-17	102.5	1.86364	9.33899281438755e-9	306.5	1.55171	0.000140706	33.5	5.01466	7.85767949025022e-10	25.5
augustus_masked-VaccDscaff16-processed-gene-355.5-mRNA-1	3	1	1	0	0	0	10	12	10	4		61	239	198	240	136	111	235	184	276	155	11134.9	94	276	3.52634	0.000451969	5	5.55654	6.18711e-05	5	1.30691	5.16444e-05	193.5	1.97353	1.36430380490388e-9	150.5	10.123	4.61713601173685e-16	120
augustus_masked-VaccDscaff17-processed-gene-311.1-mRNA-1	3	61	69	35	34	0	164	315	288	172		15	179	243	322	593	48	350	539	450	461	39010.3	217	593	10.7945	4.32752573495154e-17	144	3.00647	1.23817541773481e-11	161.5	3.20087	2.06070599674702e-14	249	4.38067	6.2668897008763e-22	168.5	3.16429	1.43886158106765e-13	178.5
augustus_masked-VaccDscaff17-processed-gene-337.5-mRNA-1	17	97	64	46	20	18	165	350	382	243		53	263	463	452	201	73	804	1642	1322	521	249980	360	1642	4.39566	3.16329155463267e-48	200	3.02933	4.23197601256687e-28	214	4.18287	1.51266197733999e-64	697.5	3.08541	6.2572029287832e-32	252.5	3.27081	6.30835524796446e-34	249
augustus_masked-VaccDscaff18-processed-gene-278.5-mRNA-1	24	42	78	139	40	27	150	214	427	80		735	1287	1434	1974	858	635	1253	1382	2089	1236	515686	705	2089	3.96337	6.15282454033262e-15	227	1.61378	0.00303441	283	1.71796	0.00082964	1362	1.42377	0.00695479	1354.5	3.82219	2.71221715129729e-15	1056.5
augustus_masked-VaccDscaff18-processed-gene-291.9-mRNA-1	1	17	1	1	0	4	1012	668	464	109		54	265	239	282	101	92	657	628	460	263	102400	266	1012	6.81516	1.19132368890597e-49	234	8.21256	1.76910705067259e-25	232.5	2.32185	6.04865604855483e-20	276	2.38068	1.0572368849614e-18	168	7.49268	4.85925991853861e-22	141.5
augustus_masked-VaccDscaff18-processed-gene-8.7-mRNA-1	9	2	3	3	3	6	9	20	27	21		6	53	48	34	19	5	112	65	45	12	1049.38	25	112	2.04125	0.00197228	16.5	3.16134	0.000107372	15	3.02669	1.73023e-06	25	2.51906	0.000162514	20	3.45701	4.67074e-06	18.5
augustus_masked-VaccDscaff19-processed-gene-104.8-mRNA-1	99	55	63	77	104	92	80	211	308	250		50	110	196	160	102	31	498	1327	957	430	151652	260	1327	1.74174	5.45249533861655e-7	200	2.002	2.9440601938987e-8	192.5	4.91905	1.10618785456158e-45	494	1.68036	4.59925e-06	105	1.06727	0.0028914	118.5
augustus_masked-VaccDscaff19-processed-gene-12.1-mRNA-1	130	174	152	129	102	124	165	304	327	223		205	389	527	630	598	283	464	497	581	437	33414.4	322	630	1.40257	1.22307024520223e-19	225.5	1.34581	1.0119227972702e-16	228	1.03705	1.25508590050958e-13	432	1.61383	7.93505616148394e-30	417.5	2.28783	7.83582536433642e-52	379.5
augustus_masked-VaccDscaff19-processed-gene-21.3-mRNA-1	16	11	15	22	17	18	45	263	389	221		7	66	160	111	103	11	214	222	348	229	16765.2	124	389	4.36514	5.68913846216149e-26	203.5	4.10136	4.08541901673706e-22	205.5	4.9789	6.21754849931873e-31	179.5	3.85939	2.85426705013114e-15	59	2.29959	7.47669136768382e-8	66.5
augustus_masked-VaccDscaff19-processed-gene-288.5-mRNA-1	17	3	0	0	0	19	76	73	104	61		18	31	46	76	118	85	68	106	223	156	4226.85	64	223	2.42013	8.73749857219182e-10	61.5	8.91252	7.65416492973147e-12	52	1.39731	0.000123057	154	2.02543	7.31556669259051e-7	47	8.47008	2.08330849887481e-11	38
augustus_masked-VaccDscaff19-processed-gene-289.1-mRNA-1	1	0	0	0	0	0	6	17	18	12		3	10	43	71	384	1	7	19	64	137	12393.3	40	384	6.79385	1.88152e-06	9	6.38612	1.67194e-05	9	5.48338	1.087991007818e-9	32.5	4.52827	2.92898913146653e-8	37	8.37789	1.12435439100679e-9	35.5
augustus_masked-VaccDscaff19-processed-gene-31.10-mRNA-1	3	7	13	11	12	4	52	55	53	79		5	19	32	40	42	10	23	42	41	48	538.44	30	79	3.51908	1.43320963288645e-12	28.5	2.19565	7.82201227192499e-7	32	1.95798	1.55698e-06	25.5	3.0093	2.3453144888799e-9	22.5	1.78963	2.6963e-05	25.5
augustus_masked-VaccDscaff19-processed-gene-5.12-mRNA-1	8	1	3	4	5	6	8	10	15	11		131	190	243	313	200	139	145	221	288	183	12943.7	106	313	1.29593	0.00935332	10.5	1.68778	0.00571554	9.5	1.04833	2.20302e-05	213.5	1.25637	3.53877750844654e-7	222	6.06166	1.00012176551585e-36	158.5
augustus_masked-VaccDscaff1-processed-gene-115.0-mRNA-1	22	12	16	9	10	17	117	117	102	37		299	1089	1708	1819	1295	980	1420	2351	2208	1334	744626	748	2351	2.5044	8.04185576626559e-14	59.5	3.39455	1.62770094443411e-16	55.5	1.17149	1.53312e-05	1594	2.60546	3.45218725549472e-23	1059	7.54079	3.95568522535467e-85	914
augustus_masked-VaccDscaff1-processed-gene-408.7-mRNA-1	0	2	0	1	2	0	13	27	31	2		0	40	90	36	7	1	24	19	21	4	686.62	16	90	7.61769	2.90296417602442e-8	15.5	4.35175	1.56437e-05	16	3.89091	8.65939e-06	11	5.88063	2.46423e-06	18	4.56571	1.39968e-06	18.5
augustus_masked-VaccDscaff1-processed-gene-55.4-mRNA-1	0	17	24	19	25	1	12	24	43	55		34	203	269	362	417	65	322	459	419	298	29932.7	153	459	5.19829	1.04615142302282e-10	22	1.17689	0.00248186	31	2.67978	1.39782095211994e-25	242	3.39911	2.13664911551063e-34	198	4.24233	3.59528987546102e-41	190.5
augustus_masked-VaccDscaff1-processed-gene-90.7-mRNA-1	0	0	0	0	0	1	2	56	101	100		0	18	51	41	38	3	73	129	146	96	2644.07	43	146	5.85056	3.58411659396977e-14	51	8.87733	4.13198404384907e-11	50.5	5.34854	9.2303769554675e-19	74.5	6.03326	4.91770483859636e-7	20.5	7.57526	7.66053227686416e-9	20.5
augustus_masked-VaccDscaff20-processed-gene-15.1-mRNA-1	7	1	0	0	0	4	49	51	81	35		7	22	23	44	36	23	16	22	73	100	991.42	30	100	4.20481	9.1078733554947e-10	42.5	8.56508	6.85538842077227e-10	40.5	1.64153	0.00925983	48	2.59356	0.000136284	25.5	7.66927	1.2198046428545e-8	22
augustus_masked-VaccDscaff20-processed-gene-154.2-mRNA-1	2	0	3	5	3	0	28	94	103	60		1	10	16	38	7	1	7	23	44	23	1136.67	23	103	7.44977	2.17264675563063e-9	51.5	4.23862	5.29735513982667e-8	54	4.91882	4.83132271793264e-8	22.5	4.39858	2.01884e-06	19.5	2.80801	0.000246368	21.5
augustus_masked-VaccDscaff20-processed-gene-32.10-mRNA-1	5	13	11	17	42	8	95	118	135	189		7	23	35	45	67	15	36	54	47	65	3041.4	51	189	4.00125	2.9739001141631e-18	71.5	2.91085	3.48120906556021e-11	76	1.6432	0.000223235	31	2.60805	1.97556177809615e-7	26	1.3418	0.00277666	31
augustus_masked-VaccDscaff21-processed-gene-165.5-mRNA-1	32	9	5	5	5	33	75	95	100	138		158	554	1052	966	813	165	481	805	595	428	138305	326	1052	1.57787	0.0016403	66.5	4.09115	2.4509189798788e-11	52.5	1.8436	9.64512e-05	380	2.6062	1.69139437695997e-8	562	7.3631	3.83708098296939e-37	485.5
augustus_masked-VaccDscaff21-processed-gene-199.1-mRNA-1	379	353	335	359	312	338	511	1295	1638	1212		378	1233	2228	2782	1529	778	5336	9756	9929	5914	1.08525e+07	2330	9929	2.27628	1.40306697453882e-47	988	2.18972	7.175741979418e-43	998.5	3.67321	7.33467183459927e-132	5353.5	2.87942	1.36131509247778e-76	1580	2.95411	1.06403867258355e-79	1570.5
augustus_masked-VaccDscaff21-processed-gene-311.0-mRNA-1	68	18	35	21	6	55	303	1417	1720	1336		89	266	412	410	289	163	1041	2172	1650	1154	549108	631	2172	4.94899	5.41495793341889e-70	887.5	6.32248	7.34701648062607e-84	870.5	3.33407	1.15036832357086e-35	906.5	2.1986	7.88079831605631e-15	249.5	4.25589	1.29853077562133e-38	215.5
augustus_masked-VaccDscaff21-processed-gene-32.0-mRNA-1	85	77	165	168	217	72	211	404	481	446		146	342	509	596	423	175	341	520	603	355	31822.5	317	603	2.73077	1.40214569008519e-35	276.5	1.51166	4.6752502395223e-12	324.5	1.77707	1.07421424398495e-17	389	2.03052	5.15385354079127e-22	371	1.81897	3.27783936781879e-18	382
augustus_masked-VaccDscaff21-processed-gene-326.1-mRNA-1	42	0	2	3	1	29	20	301	580	407		10	295	856	926	565	8	1830	3537	3862	2456	1.71694e+06	786	3862	4.29006	8.96275050989753e-64	304.5	7.53642	1.27614221228571e-40	291.5	8.76069	8.62635672579492e-172	1935	6.52793	2.67180042284591e-86	468	8.21065	3.99133577237316e-49	464.5
augustus_masked-VaccDscaff21-processed-gene-344.0-mRNA-1	19	27	44	43	42	18	68	112	118	108		166	394	417	417	292	280	595	719	733	458	61723.6	254	733	2.67448	3.46061746070657e-23	68	1.44604	8.1235724860385e-9	80.5	1.38701	5.28779454334796e-14	506.5	1.32182	7.67942422759994e-12	291.5	3.26497	2.40596571103833e-48	230
augustus_masked-VaccDscaff21-processed-gene-349.5-mRNA-1	213	149	160	175	91	202	669	1132	1059	600		150	393	387	543	229	404	589	602	1083	567	115600	470	1132	2.38594	1.89272007671122e-20	630.5	2.59569	5.65610278733745e-23	617	1.42147	5.60605607152934e-8	743.5	1.8567	2.86479691909388e-12	346.5	1.63385	4.61284459144379e-10	359
augustus_masked-VaccDscaff22-processed-gene-107.9-mRNA-1	0	6	9	11	8	0	35	80	145	167		25	122	167	199	549	82	248	309	375	702	47248.4	162	702	7.94601	3.21745737515409e-13	72.5	3.63138	1.32591401363439e-22	78	2.18125	9.98294744437588e-18	228.5	3.01193	1.90321062249549e-24	112	4.08926	5.48447884140034e-30	105
augustus_masked-VaccDscaff22-processed-gene-109.4-mRNA-1	9	0	1	0	1	8	26	85	101	101		9	9	29	33	63	7	8	30	34	46	1219.42	30	101	3.63563	8.67933823775745e-10	54.5	8.88237	7.433929887643e-11	50.5	2.13313	0.000631855	20.5	1.85514	0.00388218	21	7.28568	4.52817197670652e-8	16.5
augustus_masked-VaccDscaff22-processed-gene-121.8-mRNA-1	1	10	10	18	24	1	13	38	64	154		24	552	860	1144	3085	61	735	1016	1296	1866	893367	549	3085	5.17482	5.88018246001536e-12	32.5	1.77242	0.000823115	41	4.38659	6.60741429683049e-25	678.5	5.55679	1.26217039424724e-35	584	5.92975	5.63430558044278e-38	581
augustus_masked-VaccDscaff22-processed-gene-246.0-mRNA-1	311	38	115	155	188	335	319	1049	1390	992		14	237	515	357	255	36	726	871	1176	676	193399	488	1390	2.05124	9.27336404084174e-8	862.5	3.15867	3.67044760556742e-16	772.5	5.00551	9.25344810766363e-38	606	4.69188	7.38328750470728e-27	185.5	1.2	0.00235419	256
augustus_masked-VaccDscaff23-processed-gene-274.4-mRNA-1	25	15	43	47	38	16	75	121	126	62		23	70	97	130	83	24	35	34	79	47	1455.45	60	130	2.96466	5.55975116171373e-9	71	1.411	0.00918435	86.5	1.70599	0.000978813	51.5	2.49875	8.57526115837476e-7	76.5	1.44463	0.003268	88.5
augustus_masked-VaccDscaff24-processed-gene-145.4-mRNA-1	12	2	0	0	0	13	62	59	91	54		7	15	23	45	130	24	34	58	102	65	1636.94	40	130	2.81584	8.32023886818077e-10	52	8.73194	3.69451940916239e-11	45.5	2.05601	2.03811e-06	63	2.65704	4.00400418967822e-7	26	7.72784	1.78350839046669e-9	22.5
augustus_masked-VaccDscaff24-processed-gene-342.3-mRNA-1	8	7	6	3	10	6	6	43	89	25		14	104	99	167	208	17	113	216	339	398	16555.1	94	398	3.85335	1.14234086814667e-14	47.5	4.51293	2.64106696317413e-13	46	4.27604	2.96169134760357e-26	178	3.52451	3.17200371621358e-16	90.5	5.41794	5.52481764532917e-20	85
augustus_masked-VaccDscaff24-processed-gene-44.9-mRNA-1	1	0	12	6	0	0	31	180	218	280		3	133	335	489	543	8	489	1251	1559	2126	454304	383	2126	8.53644	1.24706119513976e-14	109	5.12525	1.40867864211473e-25	112	7.56053	1.82206428724578e-82	783.5	7.28952	1.62582016915888e-38	246	6.28962	1.2893921494974e-39	247.5
augustus_masked-VaccDscaff25-processed-gene-103.2-mRNA-1	0	0	0	0	0	1	23	25	47	25		0	2	11	14	11	2	14	57	81	28	634.05	17	81	4.72672	5.0132004445382e-9	24	7.77016	1.78868760255063e-8	23.5	5.09741	3.73412927556952e-13	41.5	6.38299	4.43399e-06	7	6.07955	6.50751e-06	7
augustus_masked-VaccDscaff25-processed-gene-158.4-mRNA-1	1	2	2	3	0	2	13	29	38	12		15	66	106	155	73	6	46	97	120	30	2562.19	41	155	4.22642	1.82914429302123e-8	20	3.62399	1.38577e-06	20.5	4.14237	2.07445897271774e-14	63	3.27231	1.54731424888061e-10	85	5.63258	3.87758734337493e-16	79
augustus_masked-VaccDscaff25-processed-gene-280.5-mRNA-1	0	0	0	0	0	0	0	4	5	1		73	345	359	267	383	279	795	866	772	507	99185.7	233	866	3.16819	0.00990853	2.5	4.61656	0.00124109	2.5	1.46239	8.26006468277451e-20	525.5	1.86715	1.31736989091409e-23	170	10.2744	3.6389087908874e-17	133.5
augustus_masked-VaccDscaff25-processed-gene-60.9-mRNA-1	4	4	3	1	4	5	32	45	49	35		9	19	31	42	25	19	35	85	120	54	1187.99	31	120	3.07646	2.83746044542167e-9	27	4.97579	1.29700472376802e-8	25	2.62823	1.76982444778033e-10	69.5	2.1467	1.11681e-05	25.5	4.76837	1.4004661004907e-8	21.5
augustus_masked-VaccDscaff25-processed-gene-76.7-mRNA-1	2	0	2	4	8	2	28	49	52	33		6	16	28	34	20	15	30	63	90	57	733.97	27	90	4.50039	7.0242968472923e-11	27	3.49641	4.03857979715008e-8	28	2.51358	1.08780450759258e-7	52.5	2.51646	1.30752e-05	20	2.88416	2.94229e-06	19
augustus_masked-VaccDscaff26-processed-gene-109.8-mRNA-1	1	1	0	3	1	3	9	13	22	6		16	52	68	98	37	12	58	118	176	114	3126.93	40	176	2.5345	0.000116964	12.5	2.50252	0.000675902	12.5	3.786	8.75647201186417e-15	94	2.58777	2.81799321696835e-7	57	4.6566	4.36800051764613e-13	50.5
augustus_masked-VaccDscaff26-processed-gene-31.5-mRNA-1	46	49	113	110	145	42	142	238	291	318		50	143	212	237	159	76	141	231	230	138	7445.76	156	318	2.78996	5.34299075037773e-28	166.5	1.39507	2.84416444201104e-8	200.5	1.58552	7.54072587461491e-11	153	2.23083	1.40801940460257e-18	143.5	1.10198	5.56494e-06	173.5
augustus_masked-VaccDscaff26-processed-gene-34.8-mRNA-1	5	11	14	31	35	2	14	67	213	592		879	4947	7263	9270	11488	1361	6908	9840	8962	8611	1.94802e+07	3526	11488	6.50479	2.28455685139144e-32	107.5	2.75452	2.13692634229705e-31	122	2.71819	3.4630796875277e-69	5161.5	3.39711	6.58888091526821e-106	5074.5	8.19306	6.75246192735213e-300	4650.5
augustus_masked-VaccDscaff27-processed-gene-105.3-mRNA-1	0	0	0	0	0	0	0	12	23	12		7	61	237	241	109	4	515	1618	1390	542	281807	239	1618	5.32402	1.80519e-05	11.5	6.77769	2.05666e-06	11.5	8.38572	1.48080194396218e-38	697	5.05315	1.75379894413322e-15	124	10.1265	2.50333568223366e-14	120.5
augustus_masked-VaccDscaff27-processed-gene-224.4-mRNA-1	0	0	0	0	1	1	7	40	53	50		78	933	2176	2092	1015	180	3239	5998	4329	2295	3.75818e+06	1124	5998	4.91007	5.20722952997148e-14	27	6.08644	7.09817164522915e-8	26.5	4.58948	8.20485545749389e-135	2254.5	4.73743	2.90139949781331e-122	1085	11.3859	4.80477003407022e-27	1046
augustus_masked-VaccDscaff27-processed-gene-225.2-mRNA-1	6	12	16	19	16	16	61	87	68	68		15	64	69	82	93	78	149	147	187	134	3149.94	69	187	2.04874	7.42243993115192e-10	42	1.83253	2.23189982203896e-7	43.5	1.25466	2.37603e-06	132.5	2.34221	1.41934964353526e-12	48.5	2.09779	1.71045855099656e-10	50.5
augustus_masked-VaccDscaff27-processed-gene-275.4-mRNA-1	0	62	107	64	39	0	215	458	424	260		9	115	199	235	421	29	238	384	328	376	25844.6	198	458	11.3495	8.9003440519118e-19	212	2.71762	4.08006326044826e-10	244	3.48824	4.74135004807127e-16	178.5	4.60494	3.67766088583836e-21	122	1.86615	1.20553e-05	149.5
augustus_masked-VaccDscaff27-processed-gene-299.7-mRNA-1	14	71	55	27	19	22	141	292	305	210		89	478	855	755	330	119	1391	2884	2276	877	808782	560	2884	3.78909	5.81062462271843e-47	163.5	3.47894	3.45084460939706e-38	166	4.25281	1.7678960853976e-96	1197.5	3.0821	1.51531338309208e-46	422	4.78769	4.08563524666533e-75	391
augustus_masked-VaccDscaff27-processed-gene-97.2-mRNA-1	1	0	0	0	0	1	4	16	12	7		1	18	13	15	7	2	15	14	30	38	137.43	10	38	3.37986	0.00280745	6.5	5.82362	0.000184952	6	3.55469	8.03475e-05	16	3.29716	0.00212122	8	6.1879	1.8487e-05	7.5
augustus_masked-VaccDscaff287-processed-gene-0.11-mRNA-1	0	0	0	0	0	0	44	34	19	2		11	157	138	164	56	25	276	226	175	83	8743.3	70	276	6.87818	1.45703279183715e-7	9.5	6.47043	1.80167e-06	9.5	2.79498	4.2269181557163e-14	100	3.8594	3.29966840440129e-20	87.5	9.57559	2.64584375992598e-14	82
augustus_masked-VaccDscaff28-processed-gene-169.0-mRNA-1	3	1	9	13	1	1	56	120	147	61		4	24	37	83	17	6	27	63	80	44	2120.68	40	147	6.40789	3.95031952002834e-14	74	3.47551	1.61836569957733e-7	80	3.62967	5.36964735537508e-8	43	4.31093	3.21611417478987e-9	43.5	2.64961	3.83599e-05	48
augustus_masked-VaccDscaff28-processed-gene-324.5-mRNA-1	5	14	20	16	40	6	74	54	57	76		21	75	83	140	191	51	122	160	160	158	3772.91	76	191	3.1034	1.86371852048954e-11	31.5	1.78212	4.0809e-05	36.5	1.6307	2.55351e-06	105.5	2.69615	3.43003644711373e-13	80.5	3.0604	3.21922167301786e-15	78
augustus_masked-VaccDscaff29-processed-gene-164.1-mRNA-1	50	9	4	3	8	42	148	127	176	234		96	324	580	562	501	89	277	518	384	257	41573.9	219	580	2.0473	4.53973580087313e-8	109	5.64513	2.73436899335883e-20	89.5	2.11161	3.92781098740591e-9	236.5	2.54273	9.04579722782942e-13	329	7.31884	5.57292695359099e-35	282.5
augustus_masked-VaccDscaff29-processed-gene-292.3-mRNA-1	784	311	440	296	195	802	2822	12519	14766	11396		374	1374	2454	2179	1560	982	6839	13191	11367	7053	2.89832e+07	4585	14766	4.20109	3.08324546158008e-56	7784	5.63986	1.12697255958142e-97	7531	3.53194	7.01705879966377e-40	6174.5	2.54192	1.46332023986347e-20	1276.5	2.87941	2.21966006268803e-26	1237.5
augustus_masked-VaccDscaff29-processed-gene-311.7-mRNA-1	1	0	0	0	0	0	0	0	4	0		5	23	32	45	17	7	35	63	93	30	847.77	18	93	4.65133	0.00141735	2	4.24356	0.00638328	2	3.70112	7.54040304390472e-12	50	3.04715	5.14088511278478e-7	25	7.72438	3.41054904433843e-9	22.5
augustus_masked-VaccDscaff29-processed-gene-321.1-mRNA-1	44	40	60	72	51	36	126	179	204	193		138	288	334	307	231	206	439	592	593	366	32982.4	225	593	2.48359	1.30137010382216e-21	120	1.5028	7.15859175977271e-9	138	1.52715	1.60030923405233e-11	399.5	1.14653	1.68537e-06	222.5	2.08801	7.72483249495136e-18	189.5
augustus_masked-VaccDscaff29-processed-gene-34.8-mRNA-1	0	2	3	0	4	0	0	1	7	8		68	400	554	717	961	116	516	747	661	700	125340	273	961	5.49635	3.12801e-05	3.5	5.08854	0.000239952	3.5	2.50055	2.67934014101157e-64	388.5	3.41125	4.02093784507156e-95	392.5	11.6989	5.14733324140377e-22	358.5
augustus_masked-VaccDscaff2-processed-gene-139.1-mRNA-1	7	2	1	3	6	8	32	97	124	44		1	13	37	37	15	1	11	22	33	5	1413.12	25	124	3.81872	1.60973876986138e-8	66	5.31253	1.54254768949157e-10	63.5	4.11449	9.53366391008392e-7	17	4.85514	1.14446e-06	19	3.57513	1.3126e-05	20
augustus_masked-VaccDscaff2-processed-gene-285.8-mRNA-1	1	2	0	1	0	0	2	8	12	9		58	214	260	197	253	245	572	547	521	368	44656.4	164	572	4.46744	8.81898e-05	6	3.05906	0.000494499	6.5	1.08659	4.90121880816696e-13	383	1.73438	3.24025121189294e-21	127.5	6.98228	1.86160086173372e-20	99
augustus_masked-VaccDscaff2-processed-gene-303.4-mRNA-1	20	185	266	222	346	16	168	388	451	461		73	315	658	672	477	101	899	1733	1372	695	250090	476	1733	4.81832	6.98896470350465e-39	233.5	1.02166	0.00441063	336.5	3.74903	5.46564127964036e-32	736.5	3.19041	2.37650487563771e-22	372.5	1.59643	6.77060514584271e-7	447
augustus_masked-VaccDscaff2-processed-gene-402.10-mRNA-1	44	34	42	30	17	45	443	828	741	268		3	108	149	241	160	19	105	156	267	113	67091.7	191	828	4.01753	1.2757e-05	393	4.60454	1.28097e-06	385.5	3.75995	7.3196e-05	143	6.01457	2.75058345281826e-9	122	2.98548	0.00125893	135.5
augustus_masked-VaccDscaff2-processed-gene-406.6-mRNA-1	13	16	7	6	2	15	404	463	508	347		11	46	50	53	32	7	10	29	34	79	33346	107	508	5.05731	3.91704810963316e-21	261.5	6.34271	2.64571471726804e-24	257	2.19179	0.000363652	20.5	2.25592	0.000171329	32	3.08589	1.15751e-06	29.5
augustus_masked-VaccDscaff2-processed-gene-419.0-mRNA-1	3	0	0	0	0	0	8	23	30	9		4	15	28	22	25	2	8	4	22	18	119.52	11	30	5.70235	1.6231e-05	15	7.13908	1.8449e-06	15	3.32865	0.000332737	12	2.37006	0.00877254	13	6.7126	2.63651e-06	11
augustus_masked-VaccDscaff30-processed-gene-58.9-mRNA-1	43	667	1502	1068	560	63	3884	19464	23332	16886		62	4736	10756	9730	6988	96	15604	29570	26580	17147	1.06355e+08	9437	29570	8.51394	3.38928144114663e-93	11697.5	4.44865	5.7166190270899e-27	12200	8.09997	1.32765718412773e-86	13338	7.28776	9.7445656106588e-68	4896	3.18697	8.40112658305892e-15	5399
augustus_masked-VaccDscaff31-processed-gene-14.7-mRNA-1	18	28	6	4	2	6	2398	2423	2402	1993		21	115	129	106	41	38	279	247	204	105	926015	528	2423	8.6589	1.60106760085189e-76	1204	9.12511	3.01656605076187e-60	1203	2.42672	7.79085573616034e-11	121	2.31357	1.12495172760679e-8	63.5	4.62966	2.79819845718028e-16	55
augustus_masked-VaccDscaff31-processed-gene-25.5-mRNA-1	51	56	113	120	55	42	181	339	304	127		251	670	770	813	360	245	596	510	858	565	80803.7	351	858	2.83046	4.87635444425998e-13	173	1.33994	0.00134182	212	1.80547	2.53205e-06	551.5	1.69257	1.2479e-05	532	2.75565	1.72940696393843e-13	466.5
augustus_masked-VaccDscaff31-processed-gene-260.3-mRNA-1	0	0	0	0	3	0	5	19	16	19		30	78	117	87	33	44	152	256	271	105	8138.78	62	271	4.78239	5.28235e-05	8	4.37568	0.000447439	8	2.62973	1.7095320796792e-11	157.5	1.52504	0.000404899	58.5	6.79865	1.33986159734607e-9	43.5
augustus_masked-VaccDscaff31-processed-gene-262.1-mRNA-1	89	36	45	53	38	75	108	357	405	220		43	92	172	214	100	46	348	646	563	240	39117.1	194	646	2.42324	2.5971296345236e-17	240	2.93261	2.21090590394744e-22	229	3.59199	6.8621741842037e-36	304.5	2.30823	3.18327332753973e-14	128.5	2.01545	1.85522804843007e-11	133.5
augustus_masked-VaccDscaff31-processed-gene-270.1-mRNA-1	5	6	8	6	1	2	29	48	36	7		71	233	292	504	151	50	124	156	243	84	22698.3	103	504	3.66641	2.26501e-05	19	2.4572	0.00478309	21	2.27195	0.00185481	146.5	2.81342	8.48721e-05	287.5	6.24547	1.41585365254419e-16	255
augustus_masked-VaccDscaff31-processed-gene-272.3-mRNA-1	0	1	2	0	0	0	1	4	6	1		23	83	106	176	56	18	62	65	97	40	3009.67	37	176	5.31937	0.000119082	3	4.91157	0.00075631	3	2.35624	4.66149484966831e-8	57.5	2.86531	1.21788506374606e-11	99.5	9.67673	2.50919383318268e-14	88
augustus_masked-VaccDscaff31-processed-gene-277.12-mRNA-1	0	0	1	3	3	4	12	22	15	11		30	69	74	87	102	131	195	220	277	302	10866.9	78	302	1.67049	0.00097386	9.5	2.02099	0.00126322	9	1.08067	2.98548e-06	204	1.51277	5.65567470985515e-8	58.5	4.48747	4.57180085121694e-18	45
augustus_masked-VaccDscaff32-processed-gene-199.0-mRNA-1	4304	1910	2447	2541	2410	4344	4075	18651	25068	20910		708	3769	7403	8696	5137	939	12660	21860	21077	11765	7.12306e+07	9034	25068	2.52853	3.44154635130803e-53	14706	3.30241	2.56008062184892e-89	13804.5	4.48801	6.08384812443242e-164	11008	3.61876	1.33193906238112e-104	4702	1.77517	9.10039149749025e-27	5618.5
augustus_masked-VaccDscaff32-processed-gene-286.0-mRNA-1	38	63	77	58	76	36	84	180	156	163		130	213	250	321	194	129	204	284	328	242	8991.55	161	328	2.09414	2.83490198686894e-15	96	1.4199	1.66502730755422e-7	107	1.34879	1.0207182374362e-8	228.5	1.29712	5.61898325361624e-8	225.5	2.45743	4.19281265922e-23	189.5
augustus_masked-VaccDscaff33-processed-gene-307.8-mRNA-1	2525	84	191	175	108	2533	1534	9813	13323	6930		346	3245	8277	8367	6488	263	15877	27881	23283	16788	8.03062e+07	7402	27881	2.39486	5.06773089889653e-11	7928	6.24814	8.5340694829551e-67	6749	6.46696	2.44323808866806e-73	11773	4.59586	3.0815072611523e-37	4356.5	5.57694	4.36828258131118e-54	4271
augustus_masked-VaccDscaff34-processed-gene-111.1-mRNA-1	3	24	40	53	30	3	79	175	188	91		40	138	133	208	108	36	58	42	111	73	4077.59	82	208	5.7657	2.16096096408217e-17	95.5	1.81547	0.00232623	120.5	1.60243	0.00608876	73.5	2.37489	2.52434e-05	124	1.96307	0.000331597	130.5
augustus_masked-VaccDscaff34-processed-gene-302.1-mRNA-1	1	3	0	0	4	0	25	28	18	29		15	76	115	184	241	14	91	155	191	154	6903.9	67	241	5.01242	3.88863e-05	9	4.59803	0.00032363	9	3.73171	4.00693464050484e-13	102.5	3.55983	1.09964586925062e-11	99.5	7.88214	7.99650301772291e-12	92
augustus_masked-VaccDscaff34-processed-gene-46.7-mRNA-1	67	272	227	176	83	57	327	538	565	385		69	425	780	709	311	107	1307	2666	2113	906	632823	604	2666	3.28222	7.32709108553544e-49	311	1.67752	8.78654481996234e-15	370.5	4.30298	9.451953824104e-98	1110	3.34447	2.32453277719895e-52	389	2.00674	5.35873218446214e-22	442.5
augustus_masked-VaccDscaff35-processed-gene-191.2-mRNA-1	35	10	54	41	10	32	114	352	365	184		77	151	178	273	153	75	227	354	440	344	20472.3	173	440	3.47763	5.6510841176359e-13	198.5	3.14202	2.51482651047388e-10	203	2.54655	1.09538451007972e-7	257.5	1.81529	0.000264722	175	2.7246	1.5766876802862e-8	157
augustus_masked-VaccDscaff35-processed-gene-90.10-mRNA-1	51	19	15	13	11	43	133	147	164	94		34	77	85	97	82	53	92	110	158	85	2440.43	78	164	1.91841	1.77582705380273e-8	103.5	3.62463	6.15179137681162e-19	88.5	1.57913	3.16303e-06	105.5	1.52637	2.50527e-05	65.5	2.87966	8.83624429675269e-13	55
augustus_masked-VaccDscaff36-processed-gene-101.3-mRNA-1	1	0	0	0	0	0	2	12	15	19		0	2	19	18	16	0	22	90	87	51	912.19	18	90	4.71927	0.000116956	7.5	6.17145	1.30133e-05	7.5	9.3797	1.64196658051105e-12	43.5	6.68433	1.06147e-06	9	6.38089	1.62535e-06	9
augustus_masked-VaccDscaff36-processed-gene-141.5-mRNA-1	31	79	95	85	51	37	280	361	396	214		121	335	313	341	135	115	243	299	429	214	17372.1	209	429	3.39063	7.93702258432293e-20	216.5	2.2051	5.15576003773002e-9	240.5	1.89413	2.33729817168282e-7	272	1.49836	6.87029e-05	231	1.98984	4.61513469388645e-8	213
augustus_masked-VaccDscaff36-processed-gene-156.4-mRNA-1	644	162	199	162	145	562	546	2181	2607	1671		322	573	979	999	555	561	2415	4595	3851	2259	1.99889e+06	1299	4595	2.21295	2.49067109187177e-26	1584.5	4.00209	1.23283848505818e-76	1384.5	2.77851	4.38331878596055e-41	2206	1.63272	3.63713037127387e-14	660.5	2.61787	1.4981232120816e-33	580.5
augustus_masked-VaccDscaff36-processed-gene-163.5-mRNA-1	23	12	41	30	6	22	79	246	247	106		38	118	171	236	126	58	197	265	400	248	14500.5	133	400	3.43255	3.24422068727372e-12	134.5	3.03875	2.17508211045659e-9	138.5	2.78616	5.92419217416376e-9	229	2.6126	1.16748357790921e-7	137	2.9742	1.16346369132262e-9	133
augustus_masked-VaccDscaff36-processed-gene-225.9-mRNA-1	18	136	226	231	203	17	567	1664	1756	816		126	621	959	809	389	298	1373	1942	1318	734	405474	710	1942	6.62022	6.83869543305351e-73	886.5	2.92161	8.56241874723484e-19	993.5	2.14306	8.00166500852499e-11	808	2.67581	8.4195854745363e-16	467.5	1.80443	3.80106258518256e-8	520
augustus_masked-VaccDscaff36-processed-gene-226.0-mRNA-1	1	2	0	0	0	2	1	14	15	14		28	884	1603	1382	528	46	832	1572	933	212	368584	403	1603	2.6825	0.000119932	8.5	6.12466	7.70933e-06	7.5	4.32117	7.14660791870604e-36	489.5	5.569	1.11390327807552e-53	705	12.6449	3.97309723709987e-24	691
augustus_masked-VaccDscaff36-processed-gene-67.2-mRNA-1	11	15	30	24	12	14	28	74	78	28		32	129	116	99	51	9	39	28	35	22	1507.49	44	129	2.39728	3.89678e-06	46	1.68649	0.00221462	51	1.8223	0.00114045	22	1.61402	0.00171128	65.5	2.03288	4.66525e-05	61.5
augustus_masked-VaccDscaff37-processed-gene-192.1-mRNA-1	27	11	21	29	34	21	61	155	161	85		37	357	536	542	310	42	261	486	469	186	38791.8	192	542	2.88888	1.55480257474895e-17	91	2.44261	1.79766163965102e-12	95	3.4507	6.92742233005936e-30	255.5	3.86904	4.11721855437068e-35	289.5	4.19166	6.11030312364442e-38	285.5
augustus_masked-VaccDscaff37-processed-gene-251.6-mRNA-1	8	27	28	29	30	8	197	202	126	102		361	726	862	1057	1402	442	676	1257	1138	862	244248	477	1402	3.83686	1.7028920805583e-14	67	2.10914	1.17069e-05	77.5	1.36302	0.00203575	790	1.54933	0.000418365	709	5.17255	2.72660591725967e-32	543
augustus_masked-VaccDscaff38-processed-gene-252.0-mRNA-1	2	0	0	0	0	1	54	74	59	30		1	11	15	33	9	4	12	24	64	29	654.07	21	74	5.07929	2.46529691223503e-10	30	8.09659	3.45861721825567e-9	29.5	3.82848	6.48947064084929e-10	34	4.14445	4.590718753089e-7	17	7.27553	4.11283030898682e-8	16.5
augustus_masked-VaccDscaff38-processed-gene-72.4-mRNA-1	5	31	29	35	32	8	50	66	73	56		7	68	87	123	201	22	94	137	138	112	3296.21	69	201	3.11194	3.48617209152815e-14	40.5	1.04698	0.00591979	54	2.61575	2.04201999139107e-15	80	4.0993	5.52089598456206e-22	65	1.79434	4.90097974799646e-8	79
augustus_masked-VaccDscaff39-processed-gene-2.0-mRNA-1	73	150	976	767	323	68	7548	38130	51069	42785		204	19442	37631	37140	23801	2448	85428	133417	123433	93974	2.08106e+09	34940	133417	9.54107	2.51532766168871e-137	25568.5	6.05524	1.69917197158746e-58	25918	5.65563	1.45886291934609e-51	62940.5	7.5057	2.39010678346374e-88	18672	5.59576	7.94325487740533e-51	18953.5
augustus_masked-VaccDscaff39-processed-gene-277.6-mRNA-1	5	3	0	1	2	4	59	47	50	30		27	79	124	119	253	70	76	128	191	567	25805.5	92	567	3.635	9.62681266377819e-10	27	5.02467	2.20769049138589e-8	25.5	1.43245	0.00152886	130.5	2.112	5.25649e-06	73	6.24896	1.92307184630879e-13	60
augustus_masked-VaccDscaff3-processed-gene-11.1-mRNA-1	25	51	58	49	44	35	329	567	520	287		5	117	151	222	151	28	110	145	239	101	30396.9	162	567	3.8729	3.26382e-06	277.5	3.40289	9.7787e-05	284.5	3.08675	0.000337347	133.5	5.45176	1.59881601070636e-9	113.5	2.17935	0.00965926	135.5
augustus_masked-VaccDscaff3-processed-gene-128.6-mRNA-1	3	5	2	0	1	1	19	21	24	14		205	683	758	607	793	680	1574	1727	1522	1194	398514	492	1727	3.81162	1.24232253827531e-8	12.5	6.84568	1.56374406175529e-7	12	1.16039	2.51802559541544e-12	1101	1.56169	2.28510078580627e-19	406	11.4579	4.7677788182168e-21	303.5
augustus_masked-VaccDscaff3-processed-gene-222.3-mRNA-1	21	89	76	54	21	26	122	234	205	111		919	3818	5633	7103	10150	1337	4714	6720	7627	6357	1.27354e+07	2767	10150	2.94638	8.6652928824258e-13	115.5	1.92074	5.81408e-06	129.5	2.51159	3.78285537121835e-11	4482	2.95038	5.21578308619403e-15	4011	7.03099	1.21061901484352e-74	3578.5
augustus_masked-VaccDscaff3-processed-gene-282.7-mRNA-1	0	0	0	0	0	1	16	32	34	28		2	5	22	30	4	5	31	92	156	58	2126.97	26	156	4.87252	7.41402255975474e-8	17.5	5.47041	9.77455e-06	17	4.99148	1.8996799845172e-18	80.5	3.99213	5.40169516886307e-7	16	5.30337	6.09959e-06	15
augustus_masked-VaccDscaff3-processed-gene-295.3-mRNA-1	15	8	5	5	4	11	39	112	106	58		2	17	35	51	22	0	7	38	46	10	1260.7	30	112	3.19745	6.23496503692807e-7	58.5	4.18421	7.82473655871628e-9	55.5	5.61782	9.17426998468857e-9	23	4.48433	6.16575688303902e-8	26.5	3.14195	9.0638e-06	28
augustus_masked-VaccDscaff40-processed-gene-68.3-mRNA-1	5	0	0	0	0	6	3	39	49	30		0	5	7	7	7	0	16	36	29	26	278.22	13	49	2.93771	8.49075340561134e-9	27.5	7.84567	3.60479420415617e-9	24.5	5.96371	3.4475897178535e-7	14.5	3.62141	0.00389633	3.5	5.16226	0.000101374	3.5
augustus_masked-VaccDscaff41-processed-gene-265.5-mRNA-1	0	96	78	46	54	0	73	155	128	305		8	393	524	314	223	16	373	522	201	73	31720.2	179	524	7.77119	4.93150537576913e-12	64	1.47049	0.000545135	87	3.57457	7.14994383591146e-19	108.5	5.13835	6.34369277013393e-30	161	2.76062	4.15753054015147e-13	180
augustus_masked-VaccDscaff42-processed-gene-20.3-mRNA-1	1401	179	282	295	291	1437	1832	10293	13592	9348		223	2816	6196	6927	3921	583	15008	28067	25029	16617	8.49852e+07	7217	28067	3.24106	2.75055744449944e-33	7514.5	5.5224	9.05866571984327e-92	6943.5	5.42337	3.49819778507518e-91	12806	4.95662	9.05727579258512e-74	3575	4.54988	3.53883535640305e-63	3611
augustus_masked-VaccDscaff42-processed-gene-262.6-mRNA-1	429	239	625	386	160	441	3645	27087	35312	24515		42	2906	6452	6207	4354	59	9285	18760	16150	10884	1.3344e+08	8397	35312	6.32333	5.88138357927128e-45	17876.5	6.51388	4.31126113633868e-47	17849	8.07071	3.92902838641518e-70	8104.5	7.18518	1.16774650815059e-53	3124.5	4.0059	8.42020147812659e-19	3296.5
augustus_masked-VaccDscaff42-processed-gene-7.6-mRNA-1	11	4	12	6	4	9	53	118	97	47		5	34	34	40	28	4	8	16	22	8	1258.18	28	118	3.34873	1.51943895122621e-7	53	3.96367	2.20687429559189e-8	51.5	2.34116	0.00134553	13	2.74492	0.00010334	22.5	2.68185	0.000118429	23
augustus_masked-VaccDscaff42-processed-gene-96.9-mRNA-1	2692	1628	2378	2408	2153	2690	3310	13974	18914	15608		1174	6269	11180	13737	8567	1499	21188	34273	33258	20322	1.22733e+08	10861	34273	2.81371	3.4869590623249e-71	10802	2.97329	1.06358758720399e-78	10661	4.47102	1.9927272712826e-178	17378.5	3.5482	6.04485158130087e-111	7455.5	2.51187	4.41746422277443e-57	8072.5
augustus_masked-VaccDscaff43-processed-gene-115.8-mRNA-1	0	3	9	21	9	0	66	673	975	898		14	393	969	1398	985	57	1746	4732	5155	3941	3.10305e+06	1102	5155	10.6964	2.3325770185278e-22	487.5	5.47697	1.2390031899567e-48	498	6.47759	2.84376112269607e-87	2606	6.55667	2.60969918732173e-66	706	5.99683	2.65809347417459e-59	709.5
augustus_masked-VaccDscaff43-processed-gene-140.6-mRNA-1	341	36	88	125	143	377	369	1015	1275	799		101	945	1692	1311	837	142	2757	3499	4125	2230	1.70427e+06	1110	4125	1.75522	1.82576681312485e-10	826	3.34479	1.06329924316432e-32	700	4.85757	2.90226904874116e-72	2133.5	3.69948	3.55252531275504e-40	706	3.38488	2.14129963521844e-34	718
augustus_masked-VaccDscaff43-processed-gene-245.3-mRNA-1	19	2	1	3	12	21	101	89	88	91		228	8610	11784	18482	43084	632	11274	13804	18724	28815	1.84952e+08	7793	43084	2.02853	8.82951427941855e-9	54.5	4.81624	7.21550142875579e-15	45.5	4.88582	1.37579730081736e-68	9678	6.33682	9.81934434800542e-112	9355	12.5284	6.40628418290486e-102	9242.5
augustus_masked-VaccDscaff44-processed-gene-171.3-mRNA-1	0	0	2	3	0	1	13	41	33	19		3	24	25	57	16	4	20	55	86	41	696.52	22	86	4.28818	8.33342e-06	17	3.43566	0.0003288	18	4.37528	4.49405924358939e-8	45	3.89914	4.4101e-06	30	4.19128	1.80009e-06	30
augustus_masked-VaccDscaff46-processed-gene-1.6-mRNA-1	10	76	167	270	699	15	130	357	748	1814		306	7713	12973	18696	57083	1066	11235	17880	21818	33375	3.00814e+08	9322	57083	5.57233	7.1641146376049e-34	381.5	1.46809	0.00159102	509	4.3547	1.01100781691025e-25	11442	5.92868	1.16651297866291e-46	9501	6.1108	5.61443190947825e-50	9483
augustus_masked-VaccDscaff47-processed-gene-31.3-mRNA-1	2	0	0	0	0	4	0	11	16	7		1	23	93	93	36	4	157	607	524	326	41062.7	95	607	1.79107	0.00333689	10	6.23702	5.84489e-06	8	6.87306	5.62562571793181e-43	264	5.62907	7.59830123343651e-15	47	8.75736	5.92164303855341e-12	46.5
augustus_masked-VaccDscaff47-processed-gene-59.3-mRNA-1	374	30	62	53	65	375	272	738	1018	567		138	1161	2363	1802	1020	170	3583	5720	5870	3059	3.87383e+06	1422	5870	1.44077	0.000273373	696.5	4.25831	1.28504405097816e-26	535.5	5.10435	6.11359302597415e-42	3020	3.7078	4.10441817653241e-22	970	5.08216	1.03260753412793e-38	927.5
augustus_masked-VaccDscaff48-processed-gene-68.1-mRNA-1	18	21	42	43	51	17	64	92	101	71		24	55	90	112	83	15	70	106	109	84	1112.73	63	112	2.55505	6.02940379556047e-14	59	1.21818	0.000321617	72	2.81175	2.73002466510927e-17	62	2.17655	2.29959709699544e-11	68	1.35325	1.25601e-05	77.5
augustus_masked-VaccDscaff48-processed-gene-83.3-mRNA-1	14	17	30	25	40	10	86	93	75	98		21	66	100	129	193	45	121	167	191	211	4476.4	87	211	2.79954	5.40944843794403e-11	42.5	1.59171	0.00016965	50	2.07596	6.31055839259653e-9	118	2.57616	2.33842199796214e-11	75	2.37471	4.9075977388604e-10	77
augustus_masked-VaccDscaff49-processed-gene-0.0-mRNA-1	0	1	4	2	2	3	46	89	95	53		1	21	20	17	23	12	33	31	45	17	923.23	26	95	4.55168	4.63493436608171e-17	49	5.35049	1.75745179259621e-13	48.5	1.87005	2.95197e-05	28.5	3.28341	2.07677e-05	9	2.93145	7.5934e-05	9.5
augustus_masked-VaccDscaff49-processed-gene-3.6-mRNA-1	2	3	3	3	1	0	66	104	118	86		2	17	27	24	17	23	44	39	60	28	1494.25	33	118	7.65109	4.00085247861718e-12	59	5.24023	6.44222263055918e-18	60.5	1.39866	5.29701e-05	41.5	3.49915	1.84634962176389e-7	13	2.97533	1.62356e-06	13.5
augustus_masked-VaccDscaff4-processed-gene-104.3-mRNA-1	1728	174	730	739	359	1777	11969	74622	102348	75097		687	13241	33752	37728	36249	1150	54430	99167	96255	80769	1.54865e+09	36149	102348	5.84752	1.02539393603514e-78	52062.5	7.11298	6.13797426022616e-115	51543.5	6.3861	1.37944074162259e-93	48702.5	5.77898	4.20776026585583e-76	19207.5	5.67323	4.74769189981145e-74	19233.5
augustus_masked-VaccDscaff4-processed-gene-132.3-mRNA-1	2	0	1	2	2	2	10	10	16	13		2	14	58	74	23	68	162	313	460	368	23614.7	80	460	2.50392	2.40646e-05	9	2.83155	0.000152956	9	2.76194	2.32256343860658e-29	264	4.91343	6.4784621407e-17	38	5.00054	1.91757900892913e-14	38
augustus_masked-VaccDscaff4-processed-gene-181.0-mRNA-1	92	52	43	41	42	102	275	313	351	235		35	100	98	125	104	62	125	155	234	99	10436.8	134	351	1.7717	2.59520921763455e-9	226.5	3.09875	3.23581074245057e-22	196	1.91351	3.17239954605411e-10	148	1.82253	3.09821882615954e-8	80	1.60917	6.86940726332335e-7	83
augustus_masked-VaccDscaff4-processed-gene-268.10-mRNA-1	0	0	0	0	0	0	1	23	43	37		0	4	2	6	5	6	38	45	51	65	529.12	16	65	6.20561	1.17347469461383e-7	21.5	7.65738	1.62592686209082e-8	21.5	3.0771	2.16391500420895e-8	28.5	4.18391	0.00389086	3	4.84228	0.000374883	3
augustus_masked-VaccDscaff4-processed-gene-32.6-mRNA-1	1441	295	174	146	140	1411	1895	4384	5865	3627		650	2521	4464	4453	2928	1623	8339	14791	13847	6411	2.14282e+07	3970	14791	2.05482	1.48982616254207e-22	3638	5.32575	1.85958054053683e-130	3005.5	3.09268	5.31454572482168e-50	7735	2.7751	1.39153993470186e-39	2551.5	4.92849	9.31110333694739e-113	2299.5
augustus_masked-VaccDscaff4-processed-gene-62.9-mRNA-1	0	1	0	0	0	0	6	21	57	53		2	27	30	15	2	0	2	11	17	3	365.48	12	57	7.49933	1.35720005500147e-7	28.5	8.05334	3.147774059388e-8	28.5	7.02229	1.43773e-06	8.5	2.78216	0.00404464	8.5	6.18725	1.34354e-05	7.5
augustus_masked-VaccDscaff50-processed-gene-26.11-mRNA-1	22	90	66	52	28	17	165	349	427	266		46	260	494	443	179	70	815	1654	1295	492	250748	362	1654	4.57901	7.6756046388179e-66	222	3.0179	3.07350388654848e-39	239.5	4.18966	4.94355707450007e-94	682.5	3.25698	1.45454858603255e-47	244.5	3.07433	4.62091363766619e-42	247.5
augustus_masked-VaccDscaff526-processed-gene-0.3-mRNA-1	279	86	54	32	6	269	180	521	607	478		363	841	952	998	1226	650	1256	1721	1630	1541	331190	684	1721	1.1711	1.2397356660553e-10	438	4.20991	2.14960394647091e-72	319.5	1.3257	3.04151986782297e-14	1140	1.45451	2.76585001585314e-16	680.5	4.92547	1.87815184328347e-101	515
augustus_masked-VaccDscaff52-processed-gene-18.9-mRNA-1	0	0	1	0	0	0	0	5	7	5		0	3	12	4	17	0	8	38	17	24	135.78	7	38	5.51705	0.000316572	3.5	5.10925	0.00162496	3.5	7.03256	2.57711e-06	8.5	4.68437	0.00342114	2	4.38092	0.00398882	2
augustus_masked-VaccDscaff5-processed-gene-107.3-mRNA-1	1	0	1	0	0	1	10	76	125	120		23	103	178	200	105	14	316	580	664	427	48143.9	147	664	6.15055	8.27716227059771e-18	63	7.33296	2.4955210803639e-10	62.5	5.54965	3.13487048392463e-41	339	3.05954	1.61481308637185e-13	111.5	8.00491	7.03993660171681e-13	100
augustus_masked-VaccDscaff5-processed-gene-215.4-mRNA-1	0	0	0	1	2	0	6	26	52	70		1	18	43	84	85	0	94	220	280	360	13421.8	67	360	8.33862	1.44688134087934e-10	26	5.07342	1.08762576824345e-8	26.5	8.20293	2.91570411580268e-22	140	6.0984	1.99071155146099e-12	42.5	5.75193	9.62308170032682e-12	42.5
augustus_masked-VaccDscaff5-processed-gene-222.1-mRNA-1	0	0	0	0	0	0	2	5	11	4		0	6	13	14	3	1	9	27	18	7	69.57	6	27	6.12473	7.01794e-05	5.5	5.71699	0.000415484	5.5	3.30576	0.00166385	9.5	4.54197	0.00195057	7	6.02963	5.61353e-05	7
augustus_masked-VaccDscaff5-processed-gene-73.3-mRNA-1	96	80	99	92	35	113	525	580	526	154		245	828	1313	1341	924	742	1067	1828	1703	1046	357147	667	1828	2.20934	5.55900001758495e-10	319.5	2.51277	7.49205417458501e-12	309	1.19709	0.00109811	1222.5	2.451	3.08446729416941e-12	793	3.8621	2.90901050169512e-28	716.5
augustus_masked-VaccDscaff620-processed-gene-0.6-mRNA-1	4	18	27	23	20	3	15	60	63	21		17	39	44	57	51	9	28	54	48	32	373.8	32	63	4.15589	2.79499609279093e-13	33	1.45379	0.00154527	43	2.28981	3.47746410289299e-7	28.5	1.70808	9.73873e-05	37	1.31725	0.00186744	40
augustus_masked-VaccDscaff6-processed-gene-301.4-mRNA-1	44	23	46	39	42	32	115	239	256	153		28	263	367	451	270	31	197	376	316	148	20768.1	172	451	2.96326	1.51222888383921e-20	144	2.70183	1.83990840400682e-16	147.5	3.31532	2.54995876113923e-26	173.5	3.98745	2.88759792623243e-35	239.5	3.51552	7.27450441165495e-29	245
augustus_masked-VaccDscaff759-processed-gene-0.2-mRNA-1	0	0	0	0	0	0	7	12	11	11		8	51	136	117	39	14	217	548	408	170	29966.3	87	548	4.27875	0.000558583	5.5	5.72213	6.26364e-05	5.5	4.78031	1.09738747234398e-22	211	3.79958	3.34333749093589e-12	62.5	9.0945	2.29727363728673e-12	58.5
augustus_masked-VaccDscaff7-processed-gene-112.5-mRNA-1	0	0	0	0	0	0	2	7	17	41		0	17	6	18	24	0	15	17	15	15	155.46	10	41	5.82869	0.000158159	8.5	6.38274	6.18972e-05	8.5	4.11708	0.000662914	7.5	4.87433	0.000706281	9	6.42103	1.77707e-05	9
augustus_masked-VaccDscaff7-processed-gene-300.7-mRNA-1	0	0	0	0	0	0	0	0	5	0		0	18	43	43	32	0	69	124	66	37	1492.55	22	124	5.14714	0.000313083	2.5	4.73934	0.00172787	2.5	7.11653	1.93590029000533e-9	33	7.93873	3.82516789185245e-9	21.5	7.63529	6.6849495253662e-9	21.5
augustus_masked-VaccDscaff84-processed-gene-3.7-mRNA-1	28	7	1	1	2	33	97	79	92	148		74	231	455	419	358	80	196	373	314	194	24525.4	159	455	1.45736	0.00022159	62.5	5.8896	3.67523285857778e-12	46.5	1.96412	5.28422393267632e-8	197	2.49191	4.00085204050562e-12	246.5	8.06537	2.54170154901422e-23	210
augustus_masked-VaccDscaff8-processed-gene-133.7-mRNA-1	928	391	423	454	399	929	1037	6344	7739	5090		566	922	1990	1937	1297	486	3208	6037	5150	3186	6.3346e+06	2426	7739	3.05782	8.77543891185668e-62	4334	4.0902	4.6089062051033e-106	4096.5	3.40377	2.37620223579564e-75	2818	1.77601	9.39972504634858e-21	1251.5	2.09254	1.35657286766795e-28	1195.5
augustus_masked-VaccDscaff8-processed-gene-267.4-mRNA-1	46	28	22	27	22	45	33	67	103	58		18	44	54	94	93	21	47	118	137	167	2151.19	62	167	1.18146	0.00215914	74	1.92222	2.80391e-06	65	2.68474	1.4825794828604e-12	79	2.3083	1.01730529613525e-8	56	1.77137	5.3358e-06	60.5
augustus_masked-VaccDscaff8-processed-gene-335.2-mRNA-1	1	0	0	0	1	1	0	50	59	78		54	268	491	509	326	34	857	1284	1622	1084	295473	336	1622	5.65827	1.34433848658331e-11	30	6.24806	8.84060430618145e-8	29.5	5.56231	4.13918831694286e-55	828	3.22877	3.02679897684953e-19	281.5	9.3459	1.97333370918736e-17	254.5
augustus_masked-VaccDscaff8-processed-gene-41.4-mRNA-1	0	0	2	0	0	0	6	19	14	7		0	72	122	79	8	2	55	58	31	3	1530.62	24	122	6.43257	3.4194e-06	7	6.0248	3.00974e-05	7	3.77837	4.27928065843643e-7	16.5	7.01908	8.72210401349901e-9	39.5	8.53306	1.21737277393564e-10	39.5
augustus_masked-VaccDscaff9-processed-gene-135.3-mRNA-1	128	66	37	38	47	114	256	345	371	240		34	76	69	129	76	57	110	119	180	102	11624.5	130	371	1.69845	1.35038531525962e-9	242.5	3.26316	1.46202510997404e-26	204.5	1.65472	1.75168227060161e-8	118.5	1.90597	1.20157713970307e-9	81.5	1.73882	2.14453407281681e-8	83.5
augustus_masked-VaccDscaff9-processed-gene-231.8-mRNA-1	0	1	0	0	0	1	0	15	26	16		2	9	15	23	27	16	86	86	117	160	2628.37	30	160	4.52791	9.80313650066954e-7	13.5	6.96561	5.24556762128518e-7	13	2.78861	9.42609469963032e-8	66.5	3.21625	2.5628e-05	12.5	6.74571	3.6251975256678e-7	11.5
augustus_masked-VaccDscaff9-processed-gene-255.8-mRNA-1	22	10	31	25	7	9	72	205	194	92		165	389	472	681	396	188	579	885	1133	778	132908	317	1133	4.28861	7.78290175190328e-21	101.5	2.95662	1.22343613800823e-11	109.5	2.58978	1.97929909205215e-11	660.5	2.04152	2.34200341563436e-7	423	4.76668	9.59369609694658e-31	353
augustus_masked-VaccDscaff9-processed-gene-39.1-mRNA-1	0	1	0	0	0	0	2	20	35	36		9	67	63	42	9	1	8	33	28	10	523.68	18	67	7.77803	7.00276627589109e-8	17.5	7.37025	7.80858792643074e-7	17.5	4.84689	6.62459e-06	14.5	2.18238	0.00923294	25.5	7.63907	7.23826092502049e-8	21
augustus_masked-VaccDscaff9-processed-gene-64.0-mRNA-1	211	26	101	85	32	240	1470	8888	11981	8207		367	7736	19081	22195	21550	646	32697	51607	56162	45755	3.8749e+08	14452	56162	5.64003	2.39275851735532e-57	6110.5	7.12718	6.87642937692449e-86	6033	6.4405	1.43690582631358e-75	28404	5.91801	3.43381215024212e-63	11281	8.0166	1.34658888452575e-109	11140
maker-VaccDscaff100-augustus-gene-4.62-mRNA-1	13	0	2	0	0	6	3	19	19	8		36	90	120	95	63	54	206	383	395	254	18297	88	395	1.47352	0.00329437	12.5	6.50224	1.28325e-06	9.5	2.86279	2.09895877864048e-20	224.5	1.41534	5.02982e-05	65.5	8.79675	2.08128698080037e-12	47.5
maker-VaccDscaff100-augustus-gene-4.64-mRNA-1	11	8	11	13	7	10	25	67	61	42		13	26	28	77	41	31	37	61	114	82	1069.08	38	114	2.53828	1.6527527473364e-8	35.5	2.15985	4.48114e-06	37	1.86892	1.73498e-06	72.5	2.47461	1.10925493094738e-8	45	2.49053	1.24931862746376e-8	45
maker-VaccDscaff1045-augustus-gene-0.11-mRNA-1	2	0	0	1	1	0	6	6	16	13		2	6	12	17	8	26	48	84	110	78	1294.25	22	110	4.80007	7.21713e-05	8	3.38656	0.000515948	8.5	2.04367	1.98076e-05	68	2.73952	0.0002683	9.5	3.42795	0.000137161	9
maker-VaccDscaff1062-snap-gene-0.13-mRNA-1	0	6	4	6	2	0	121	103	106	44		6	14	23	34	7	20	36	60	67	62	1666.94	36	121	7.48901	5.14475667495508e-11	53	4.08329	3.62620219847035e-13	56	1.74982	0.000148272	43.5	2.58139	5.03132e-06	20	2.46682	1.26232e-05	20
maker-VaccDscaff1069-augustus-gene-0.8-mRNA-1	37	22	31	25	24	31	21	112	133	114		62	109	204	149	185	51	197	398	283	243	13277	122	398	2.09788	4.54950214958435e-12	82	2.37567	5.28530336281085e-13	79	2.4751	3.48542708428021e-19	167	1.25059	2.0579e-05	105.5	2.53377	9.17464929094285e-16	87
maker-VaccDscaff10-augustus-gene-110.25-mRNA-1	328	147	157	174	172	338	375	2041	2578	1741		319	497	1077	1065	755	288	1687	3203	2814	1660	1.08543e+06	1071	3203	2.92784	6.06297735691943e-63	1458	3.88943	1.54191261777553e-100	1376	3.28698	1.84619108371463e-79	1551	1.73895	3.68224451085675e-22	692	2.6146	4.68934571251655e-46	619.5
maker-VaccDscaff10-augustus-gene-128.24-mRNA-1	0	0	0	0	0	0	4	35	27	31		0	30	90	125	89	5	124	422	451	344	24666.6	89	451	7.41441	4.92628151866749e-9	13.5	5.14885	9.0519e-06	13.5	6.30895	1.03621391014397e-68	228	7.06717	3.64899871725399e-15	62.5	7.32687	8.98882443158877e-12	62.5
maker-VaccDscaff10-augustus-gene-18.34-mRNA-1	2	2	15	6	4	2	53	355	405	381		2	16	60	78	47	3	117	260	296	196	22550.9	115	405	7.42076	8.92455452939345e-35	203.5	5.92886	3.55994685708339e-36	205.5	6.47513	2.16772265060686e-38	149.5	5.36023	9.9057966870502e-15	40	3.55035	1.15767057958969e-13	42
maker-VaccDscaff10-augustus-gene-198.18-mRNA-1	610	305	551	504	528	652	1132	6168	6863	4241		239	2373	5163	5134	2974	309	7477	14333	12395	6724	2.03672e+07	3934	14333	3.39439	4.65388343317036e-37	3757.5	3.7649	1.53636479291902e-44	3683.5	5.32244	4.1259353139042e-89	6352	4.42433	1.69699108462729e-60	2686.5	3.34614	4.56884235693207e-36	2819
maker-VaccDscaff10-augustus-gene-208.28-mRNA-1	6753	6975	8557	8612	8664	6642	9082	19610	24139	14479		14192	21570	32231	31274	28786	12674	46798	76605	61786	46084	4.81924e+08	24276	76605	1.86158	2.67233816512633e-43	15390.5	1.48683	1.80260086419595e-27	16375.5	2.28539	5.46438250138791e-65	37230	1.13992	1.15942636817919e-16	22733	1.86043	1.08001959783928e-43	19943
maker-VaccDscaff10-augustus-gene-222.29-mRNA-1	594	18	46	37	15	631	642	5292	7723	4083		43	388	1218	1298	688	16	2050	5680	4706	2081	6.45881e+06	1862	7723	3.61221	8.19010134243034e-22	4177	7.69916	8.67014904805997e-83	3880	8.13945	3.41043484966417e-88	2361	4.90898	2.04798912004055e-35	670.5	5.12668	1.37694969485426e-37	667.5
maker-VaccDscaff10-augustus-gene-222.30-mRNA-1	48	2	1	3	2	48	46	321	440	216		83	1174	3419	3708	1958	76	6130	15273	11804	5595	2.38602e+07	2517	15273	3.18843	9.90270087623978e-27	244	6.81505	6.085492318542e-36	221.5	7.26346	7.72646374785071e-150	5940	5.47664	2.29206792329123e-83	1895.5	9.88911	9.66881517892598e-77	1855.5
maker-VaccDscaff10-augustus-gene-249.13-mRNA-1	289	377	410	424	445	294	665	908	996	601		271	1268	2079	2527	1017	176	1514	2456	2750	866	750729	1017	2750	1.75571	3.03064311885501e-15	645	1.23212	1.10750532997316e-7	710	3.9593	1.81833072491947e-73	1463	3.2198	4.54209247133563e-49	1399	2.57454	1.44748575868797e-32	1475.5
maker-VaccDscaff10-augustus-gene-317.19-mRNA-1	0	0	0	0	0	0	5	35	53	89		0	6	23	39	37	0	30	80	103	142	2115.71	32	142	8.35509	1.27964737261675e-10	26.5	6.0893	3.03926434963867e-7	26.5	7.75297	1.22170346481798e-11	51.5	7.83051	2.80251361933181e-9	19.5	5.66905	6.60727630774208e-7	19.5
maker-VaccDscaff10-augustus-gene-361.25-mRNA-1	120	189	279	267	225	119	495	1382	1728	1019		225	357	618	757	1263	212	490	975	973	813	255029	625	1728	3.85404	1.23832643303718e-75	923.5	2.69	1.05736033682196e-38	997.5	2.19789	1.79151210720694e-26	592.5	1.74469	1.0339433299787e-16	491	1.4991	5.72655720583996e-13	512
maker-VaccDscaff10-augustus-gene-380.41-mRNA-1	17	6	3	3	0	15	20	33	53	33		48	58	119	163	232	100	79	166	286	1276	130205	136	1276	1.77029	0.00109871	34	3.76618	7.1493044214766e-8	28	1.51233	0.00241201	193	1.7443	0.000579015	105.5	5.38041	1.76558762332392e-16	83
maker-VaccDscaff10-augustus-gene-381.28-mRNA-1	4	10	0	1	0	6	124	152	182	110		17	54	91	84	122	36	26	85	126	348	9908.41	79	348	4.75055	2.8249359191914e-12	94	6.86443	2.75263580088726e-12	91.5	1.77975	0.00763453	81	2.29524	0.000729795	50.5	5.75462	2.00973480515911e-9	42.5
maker-VaccDscaff10-augustus-gene-381.30-mRNA-1	5	2	0	3	2	11	99	117	171	46		2	14	16	26	38	4	4	19	23	100	2928.49	35	171	3.85481	3.90079174008466e-7	91	5.77292	2.22080144880212e-10	87	2.46128	0.00481373	13.5	3.4715	0.00029613	14	3.07509	0.000760512	14.5
maker-VaccDscaff10-augustus-gene-387.25-mRNA-1	437	229	223	226	231	449	630	2659	3887	3020		323	2360	5397	5596	2465	532	13232	31197	27926	12791	1.03331e+08	5690	31197	3.11216	8.30275694523574e-73	2168	4.10193	1.20947050082536e-116	2056.5	5.71329	7.11575245552973e-250	14229	4.11108	9.75385485292002e-124	2959.5	4.62774	4.41827674315265e-150	2911
maker-VaccDscaff10-snap-gene-135.48-mRNA-1	0	1	1	1	3	0	1	5	12	2		2	13	27	23	75	1	26	49	49	36	569.33	16	75	6.25043	5.18958e-06	6	2.9856	0.00371408	6.5	4.70821	1.23093595331541e-10	25	3.5787	1.03443e-05	12.5	3.91146	1.63849e-05	12
maker-VaccDscaff10-snap-gene-348.34-mRNA-1	14	240	331	420	478	12	215	549	893	894		378	4906	10680	10992	10272	644	10835	26628	20881	12799	7.49825e+07	5653	26628	6.11303	6.01020039107571e-76	452.5	1.0876	7.75449e-05	656.5	5.01868	1.92979020528796e-92	10762.5	4.86085	4.23055354520071e-85	5685	4.70883	1.77424388462767e-80	5706
maker-VaccDscaff10-snap-gene-385.46-mRNA-1	332	92	68	67	100	299	188	580	825	1112		710	1157	1356	1834	3273	42	347	1163	1529	2124	922259	860	3273	1.46174	3.80865e-05	562	3.60937	1.09882840964439e-23	446	5.16961	9.58389890063915e-49	785.5	1.36956	0.000143678	1272	4.7618	5.15116609660143e-42	950.5
maker-VaccDscaff10-snap-gene-76.43-mRNA-1	0	0	0	1	0	0	1	18	30	30		5	7	39	76	32	1	86	283	311	232	11594.3	58	311	5.71924	9.75020827588361e-7	15	4.30626	2.1908e-06	15.5	7.56998	5.07121660069859e-28	156	3.7324	5.01020165772942e-12	40.5	5.60894	3.30946857249677e-11	38.5
maker-VaccDscaff113-augustus-gene-3.46-mRNA-1	1	1	1	1	0	3	9	48	61	47		3	78	215	367	254	6	432	1099	1253	855	181938	237	1253	4.13041	5.9750415327287e-14	32	5.30305	3.88295363643349e-10	31	7.50856	7.61004439939401e-74	629.5	6.86734	5.20668612293703e-34	185	7.87595	8.98027652089972e-23	184
maker-VaccDscaff11-augustus-gene-132.16-mRNA-1	0	3	7	14	3	0	36	184	276	294		0	35	107	121	178	4	111	372	392	563	32797	135	563	10.7319	3.81764198101453e-17	138	4.29692	1.20403146881316e-21	145	6.37506	4.55867700658522e-38	198	9.43763	2.84188973109517e-13	60.5	3.10697	3.72471123636499e-12	67.5
maker-VaccDscaff11-augustus-gene-145.15-mRNA-1	119	15	28	23	28	123	233	867	1283	929		154	1139	2023	1615	1220	325	3001	4829	4014	2991	2.4495e+06	1248	4829	3.37985	1.97806699529887e-87	703	5.77293	9.81675693680964e-124	653	3.62275	1.73344804319788e-116	2169.5	3.38553	1.48119280670405e-90	884.5	6.10531	3.74249660921058e-140	819
maker-VaccDscaff11-augustus-gene-204.25-mRNA-1	39	49	32	28	42	49	962	760	753	339		572	1590	1841	1691	5537	254	308	440	550	2304	2.47289e+06	907	5537	3.92797	4.96372368830853e-37	401	4.74156	4.51778486137048e-45	390.5	1.11321	0.000370404	402	1.56347	2.11268710164855e-7	1131.5	5.90892	3.1397875999677e-71	859.5
maker-VaccDscaff11-augustus-gene-207.26-mRNA-1	9	30	51	39	42	15	451	830	1034	739		31	150	210	259	138	161	508	723	1173	578	154622	359	1173	6.0534	4.78550758461528e-84	524.5	4.69692	3.64753023567267e-63	536.5	2.858	7.71077867967667e-31	667	3.02075	5.90532828535356e-26	145	2.70323	1.59682024094149e-21	149
maker-VaccDscaff11-augustus-gene-260.46-mRNA-1	0	2	1	0	0	0	100	63	48	70		21	40	67	77	29	38	120	213	204	105	4711.65	60	213	8.20663	4.08940286159735e-10	24	7.79889	7.62041426242304e-9	24	2.4248	9.97725319614833e-8	121	1.86854	0.000166936	49	8.48653	4.97071345348947e-11	38.5
maker-VaccDscaff11-augustus-gene-260.47-mRNA-1	0	0	2	2	5	0	12	26	39	100		29	74	108	123	60	65	205	380	348	169	15169.5	87	380	7.92469	4.8708839506672e-10	19.5	4.07424	1.04594634601611e-8	20.5	2.42182	6.86617098221402e-17	206.5	2.09528	1.35513977160391e-10	76	5.71915	7.67014506968402e-18	62.5
maker-VaccDscaff11-augustus-gene-343.38-mRNA-1	15	6	5	3	9	12	48	138	197	142		7	14	57	93	114	20	133	433	591	697	51074.3	137	697	4.05026	9.260388365692e-21	104.5	5.80817	1.13954673501791e-20	100	4.84407	5.76995866797926e-35	305.5	3.71958	3.58288187913389e-14	50	4.73016	1.61208697784121e-14	48
maker-VaccDscaff11-augustus-gene-350.30-mRNA-1	11	24	29	27	76	6	68	76	99	140		114	462	545	505	536	298	763	969	670	466	99678.7	294	969	3.93568	1.68369728889302e-22	52.5	1.84018	8.72991290106059e-9	63	1.16961	2.29659e-06	484	2.14129	8.25826523295116e-18	309.5	4.18364	1.23309435695527e-47	266
maker-VaccDscaff11-augustus-gene-356.35-mRNA-1	403	186	174	148	140	363	389	1018	1271	941		368	1541	3631	3590	1942	354	6029	12300	10755	7171	16262620	2636	12300	1.8052	2.61484002444426e-23	817	3.10073	1.80362788245333e-59	709.5	4.92263	2.99132552196598e-173	5554.5	3.28367	8.36223222748387e-76	1979	4.59858	1.87107129800221e-133	1869
maker-VaccDscaff11-augustus-gene-361.34-mRNA-1	3	9	3	3	3	5	11	18	20	11		7	17	60	101	323	3	11	92	120	115	8805.85	47	323	2.00031	0.000322549	12.5	2.51591	0.000252715	11.5	5.07633	3.98910312878404e-23	61.5	3.74118	3.29284393565477e-16	54	4.84834	4.5760180543221e-16	52
maker-VaccDscaff11-augustus-gene-389.42-mRNA-1	0	0	0	0	0	0	8	3	6	2		2	11	47	49	22	3	131	656	514	222	44685.2	84	656	5.34571	0.000178036	3	4.93793	0.00104508	3	7.27483	4.170155027976e-30	258.5	4.2209	1.69464300150748e-8	25.5	7.83009	3.4195863419876e-9	24.5
maker-VaccDscaff11-snap-gene-11.26-mRNA-1	415	158	136	120	109	431	310	1162	1639	948		569	1322	2230	2619	1410	565	4628	7623	8405	4507	7.35678e+06	1965	8405	1.92555	1.19537239052054e-32	1035	3.76693	6.08805224966869e-101	879.5	3.89383	1.60419824299499e-136	4485	2.20228	4.1686818232343e-43	1594	4.44315	9.68459306606573e-143	1369.5
maker-VaccDscaff11-snap-gene-247.17-mRNA-1	9	2	3	0	0	12	63	82	118	59		2	9	11	25	47	13	10	24	42	39	1281.5	28	118	3.19437	2.64729528180656e-11	65	9.09455	6.58109147945641e-12	59	1.65876	0.00102513	27.5	3.33683	3.58285e-06	13.5	6.8529	1.45617854745697e-7	12.5
maker-VaccDscaff11-snap-gene-250.47-mRNA-1	0	0	0	0	0	0	2	6	6	0		1	24	24	39	57	18	96	189	182	178	4912.63	41	189	3.44984	0.00668008	3	4.90158	0.000852453	3	3.30931	1.47544551285543e-13	100	4.38323	9.46666231683323e-9	20	7.50482	6.60102783011764e-9	19.5
maker-VaccDscaff11-snap-gene-397.38-mRNA-1	26	49	26	26	17	21	36	59	60	75		18	33	79	73	41	42	138	205	233	131	4635.01	69	233	1.50339	2.03572e-05	40.5	1.16145	0.0023361	43	2.4703	7.55015580418717e-17	137.5	1.96907	2.21074347759595e-8	45.5	1.44703	1.94418e-05	49.5
maker-VaccDscaff11-snap-gene-93.30-mRNA-1	53	16	1	1	0	52	578	720	931	826		673	1745	2420	2312	2327	596	1324	1631	1484	1417	728299	955	2420	4.1541	1.70541883118635e-96	491.5	9.21772	1.3616655437219e-33	466	1.31419	3.0750921935964e-14	1040	1.78115	1.63549208250433e-25	1492.5	10.5298	1.22768418251374e-44	1156.5
maker-VaccDscaff12-augustus-gene-109.24-mRNA-1	192	413	815	671	399	219	1422	3237	2969	1326		196	1190	1208	1504	1102	892	2483	2868	3549	1963	1.23623e+06	1431	3549	3.7581	3.06642123814007e-54	1594	2.14435	2.62463007675008e-18	1820	1.99198	2.52536208901834e-16	2220.5	2.94169	6.5736912016252e-33	850	1.16401	2.0853e-06	1087.5
maker-VaccDscaff12-augustus-gene-323.22-mRNA-1	2	2	0	0	0	3	77	112	150	92		6	18	29	33	60	13	14	36	67	161	2964.47	44	161	5.6595	2.69001466223811e-12	76.5	9.44733	3.26711923219e-11	75	2.28546	0.00189413	40	2.32031	0.00384515	19.5	7.27113	1.90013078428679e-7	16.5
maker-VaccDscaff12-augustus-gene-353.21-mRNA-1	4	10	28	31	46	5	184	217	226	131		12	92	112	164	130	32	72	74	165	119	5537.8	93	226	5.37287	2.62799252012295e-17	115.5	2.84069	1.39713e-06	128.5	2.36644	3.88679e-05	98.5	3.70149	5.06545575276854e-10	88	2.37554	2.63979e-05	97.5
maker-VaccDscaff12-augustus-gene-382.41-mRNA-1	33	302	592	654	663	39	1728	3301	2953	2144		70	1892	4685	7578	15049	118	1803	3236	3451	3734	1.79588e+07	2701	15049	6.21676	1.1358143238958e-83	1496	2.17398	2.72846239833522e-12	1803.5	4.86237	9.16435683705585e-58	1784.5	6.7477	1.10483496883836e-104	3824	3.53343	1.93886856172965e-32	4116
maker-VaccDscaff12-augustus-gene-77.23-mRNA-1	168	78	91	95	97	153	230	846	1090	701		459	930	1526	1336	810	846	3765	7397	6769	3795	5.81533e+06	1559	7397	2.82664	4.48641098303622e-43	621.5	3.50883	4.68012691580024e-59	592.5	2.99899	1.61134122457598e-53	3807.5	1.54092	3.19266531505062e-14	897.5	3.80199	1.16545463460988e-70	715.5
maker-VaccDscaff12-augustus-gene-9.21-mRNA-1	8	14	29	33	55	7	35	55	85	136		99	254	336	330	248	37	135	256	261	162	13419.6	129	336	3.48646	6.12382757522716e-15	46	1.348	0.000984491	59	2.80696	7.13379925322781e-16	149	1.72551	5.8125105906251e-7	214.5	3.29718	2.20330438277621e-20	181.5
maker-VaccDscaff12-snap-gene-146.39-mRNA-1	191	152	135	136	106	161	496	622	645	342		108	294	360	370	169	191	551	806	864	388	62664.1	354	864	1.99411	8.08699128548151e-8	403	2.24135	4.50751912529863e-9	390.5	2.17489	4.68063340182157e-9	527.5	1.7673	4.2578e-06	239	1.44326	0.000118674	253
maker-VaccDscaff12-snap-gene-198.22-mRNA-1	1	0	0	1	1	0	0	35	51	44		4	57	188	326	274	8	350	762	913	756	101141	189	913	5.85505	2.1776043932176e-10	25.5	5.44823	9.76508406509606e-9	26	6.66644	2.46526559305172e-78	460.5	6.05113	1.86898457327306e-39	165	8.12049	1.14223521180836e-19	163.5
maker-VaccDscaff12-snap-gene-31.28-mRNA-1	284	189	202	185	165	305	458	1403	1585	789		318	516	793	818	1527	456	761	1076	1444	1780	309344	753	1780	2.37584	1.73321820766584e-42	945	3.09698	6.23919689333946e-66	885	1.66416	8.96414540346417e-22	950	1.36182	2.88796292095009e-14	568	2.14128	2.85851178156207e-32	501.5
maker-VaccDscaff12-snap-gene-340.40-mRNA-1	0	0	0	0	0	4	58	38	31	43		3	27	41	60	39	30	57	73	89	43	824.73	32	89	2.93925	1.08213e-06	17.5	7.18314	1.147461736101e-7	15.5	1.54561	0.000677616	59.5	3.91208	5.32243484999613e-11	31.5	8.12935	2.56395911204845e-10	30
maker-VaccDscaff12-snap-gene-372.33-mRNA-1	33	23	18	12	12	40	155	123	129	118		24	45	105	93	76	131	458	756	666	579	64247.7	180	756	1.69218	4.01539347125887e-9	84.5	3.37838	5.55045343024681e-20	70.5	2.34059	7.82263495747024e-21	398.5	1.86071	1.92341137196588e-9	58.5	2.89273	1.59515960412826e-15	52.5
maker-VaccDscaff13-augustus-gene-105.26-mRNA-1	5	4	6	3	0	13	110	227	208	213		0	111	208	209	102	33	515	1048	757	445	103699	211	1048	3.96037	1.98517602974591e-25	110.5	6.05893	8.94965483378944e-23	105.5	4.50891	5.69920339492229e-43	395	10.2272	7.77152251408568e-16	104.5	6.06559	1.11989254030273e-23	106
maker-VaccDscaff13-augustus-gene-112.29-mRNA-1	134	225	603	600	631	127	519	1550	1782	1450		8615	36598	46939	48478	43133	9031	32551	42117	40164	24380	3.8756e+08	16981	48478	3.80143	2.3792879529582e-44	954.5	1.56869	2.29442818076127e-8	1191	2.1528	9.59840624932512e-16	24597.5	2.4923	8.01997774032588e-21	28546.5	6.33414	1.15768243607686e-129	24539
maker-VaccDscaff13-augustus-gene-159.12-mRNA-1	9	57	32	36	16	6	81	87	83	52		40	290	433	385	490	125	426	605	430	388	43567.5	204	605	3.62043	1.08085676989539e-21	44.5	1.19792	2.83347e-05	59.5	1.78487	7.50344990316527e-18	277.5	3.27671	1.33646815942529e-44	212.5	3.40767	4.5118548959361e-44	210.5
maker-VaccDscaff13-augustus-gene-238.27-mRNA-1	531	376	688	679	876	528	1328	7147	10196	7699		462	2757	5652	5078	3807	626	8489	15014	14765	10631	2.62887e+07	4866	15014	4.26896	2.79141338906495e-92	5362	3.90843	4.90051413053074e-77	5437.5	4.56001	4.05551560043648e-106	7695.5	3.45858	4.3888359833779e-60	2770	2.903	2.12441572844552e-43	2878.5
maker-VaccDscaff13-augustus-gene-26.16-mRNA-1	7	5	80	155	165	9	823	16773	33648	38207		5	1584	10648	18284	21120	135	12713	49887	63289	59139	5.09155e+08	16334	63289	11.7556	3.83389245040249e-117	16828.5	7.75947	6.37531484100931e-66	16901.5	8.87254	4.94749500881538e-87	31712	11.5823	1.39515543421178e-95	9144.5	6.87953	1.08749041669662e-52	9219.5
maker-VaccDscaff13-augustus-gene-41.36-mRNA-1	956	110	237	238	245	964	1195	6392	8783	5909		38	713	1726	1575	910	124	3598	7156	6013	3842	8.898e+06	2536	8783	3.18659	2.978670725779e-33	4873.5	5.20207	1.68907998537469e-83	4510.5	5.59071	7.67814033755619e-96	3068.5	5.35683	8.67112991180847e-74	806.5	2.72309	8.35296291571707e-24	906.5
maker-VaccDscaff13-augustus-gene-50.35-mRNA-1	2	2	1	2	2	2	20	23	37	19		19	54	63	64	22	26	52	78	85	38	800.05	31	85	4.17419	1.12349334624104e-7	19.5	3.76772	4.1536e-06	19.5	1.66469	0.00365584	55.5	1.73132	0.00353764	41.5	4.57125	2.08510980940433e-9	33
maker-VaccDscaff13-augustus-gene-67.37-mRNA-1	240	64	101	89	92	245	354	1506	1960	1351		82	344	499	547	482	180	800	1033	963	746	348867	584	1960	2.99803	2.12109917403674e-37	1102.5	4.4589	2.29496334512662e-72	1024.5	2.41212	4.87405431903413e-24	571.5	2.7378	7.29869512852195e-28	314.5	2.61975	1.07543325513215e-25	318
maker-VaccDscaff13-augustus-gene-82.30-mRNA-1	139	198	172	197	181	128	548	760	902	1006		94	444	828	666	238	128	418	377	370	210	92034.4	400	1006	2.81528	2.10280274568806e-68	515	2.19459	1.50955068374014e-42	549.5	1.53057	1.31184228174373e-20	249	2.80333	2.06718140403146e-62	380	1.75923	2.63313221574413e-28	431.5
maker-VaccDscaff13-snap-gene-105.27-mRNA-1	15	6	6	6	1	19	163	203	192	154		8	913	1860	1771	769	106	4834	9301	7142	3391	9.06564e+06	1543	9301	3.30312	3.6319022855819e-14	105.5	4.94471	1.85369763156902e-19	99	6.07197	5.10253694137105e-55	3624	7.71731	8.69097326722355e-59	889.5	8.14442	1.01012898144005e-53	888.5
maker-VaccDscaff13-snap-gene-106.35-mRNA-1	11	26	115	100	36	11	565	3535	3931	3207		95	873	1937	1382	754	81	3885	7277	5609	2930	5.52495e+06	1818	7277	8.37867	7.90456985836128e-111	1971	5.2958	4.91324944222819e-65	2015.5	6.09787	2.19999719263995e-88	2845	3.84677	5.24732251055576e-35	738.5	3.78814	3.91278003405989e-34	741
maker-VaccDscaff13-snap-gene-106.36-mRNA-1	0	56	315	236	82	0	1521	9163	10451	8754		13	1404	2841	2522	1215	94	6732	13463	10704	5219	2.2342e+07	3739	13463	15.9715	4.12522130633728e-35	5225.5	5.4631	4.50055059838886e-31	5343.5	6.819	5.12303442732453e-48	5399	7.55483	1.23850115763727e-48	1267.5	3.41228	3.96783528953003e-13	1379
maker-VaccDscaff13-snap-gene-165.38-mRNA-1	46	64	98	102	147	46	373	564	675	748		170	627	775	612	345	260	1095	1469	975	504	185371	485	1469	3.85063	2.12070366678223e-74	360.5	2.7151	5.8774334679033e-42	388.5	1.90275	2.80872748477916e-25	617.5	1.8443	2.94486872739008e-22	391	2.57533	6.9735835176638e-39	357
maker-VaccDscaff13-snap-gene-219.23-mRNA-1	471	143	147	149	149	464	308	832	985	817		330	506	741	769	706	245	1381	2543	2216	1493	556052	770	2543	1.0876	2.59263518396465e-7	724.5	2.72149	2.03985008139126e-36	567	3.17269	1.88393676269905e-54	1230.5	1.21972	1.20582442681753e-8	549.5	2.36565	1.89813013205611e-28	459
maker-VaccDscaff13-snap-gene-295.19-mRNA-1	401	1156	1257	770	504	419	1316	2090	2091	1713		324	1410	2400	2229	2376	440	1951	2449	1795	1952	560803	1452	2449	2.31854	7.8948413357264e-23	1255	1.44009	4.27794174187688e-9	1430.5	2.02675	1.48239243266636e-17	1117.5	2.77978	6.80590783096363e-32	1276.5	1.53222	7.49769297222437e-11	1499.5
maker-VaccDscaff13-snap-gene-341.30-mRNA-1	283	1903	4284	2907	1131	251	19168	110330	134823	94467		166	9352	20786	19942	14104	227	31736	62221	53529	34188	1.95585e+09	30790	134823	9.0667	1.17380727390755e-150	67537	5.53534	3.61678587152606e-57	68865	7.87763	6.36256996821433e-114	26878	6.90874	3.68470487743336e-86	10054	2.77822	1.92885485452214e-15	11424.5
maker-VaccDscaff1466-augustus-gene-0.2-mRNA-1	96	0	3	0	2	98	5	93	331	692		0	2	13	17	44	4	58	233	470	899	84197.1	153	899	1.74644	4.10511897171862e-7	214.5	8.72851	9.62691059823356e-15	165.5	6.6671	1.04163846885545e-46	237	4.7975	4.54152e-05	8.5	4.49122	8.17297e-05	8.5
maker-VaccDscaff1486-snap-gene-0.3-mRNA-1	2	71	276	190	66	0	1489	9738	11589	9072		17	2093	4637	3885	2094	142	9941	19572	15984	8399	4.18191e+07	4963	19572	16.1204	2.56292803969134e-36	5794.5	5.92406	2.52411461309059e-41	5889.5	6.80818	6.48552659278454e-55	8063	7.8043	1.64917981966513e-60	1951	4.34733	3.39719676994619e-23	2037.5
maker-VaccDscaff14-augustus-gene-133.25-mRNA-1	79	40	39	39	55	74	287	227	279	431		317	548	761	851	1153	356	832	1037	1114	810	159061	466	1153	1.9179	8.14044757722316e-9	176.5	2.81054	1.64287642257428e-15	159	1.64587	3.33323412181572e-7	735	1.42589	1.39623e-05	584	4.41698	3.28900060410697e-39	445
maker-VaccDscaff14-augustus-gene-133.28-mRNA-1	15	2	3	5	5	14	115	102	120	238		13	71	128	89	48	57	177	197	186	272	7959.71	93	272	3.096	8.51658716771039e-15	67	4.46777	2.59109892923863e-17	62.5	1.70147	1.75645e-06	121.5	2.72956	3.53154830510189e-11	51	4.03274	6.18981358131848e-15	47
maker-VaccDscaff14-augustus-gene-278.15-mRNA-1	1	10	3	3	4	0	23	90	75	32		10	151	162	97	83	1	16	34	48	55	2874.56	45	162	6.42829	2.85694784364356e-8	37.5	4.26184	4.35666e-06	39	5.0418	2.89219966938643e-7	24.5	3.21412	9.14137e-05	53.5	4.64039	1.17409219568784e-7	50
maker-VaccDscaff14-augustus-gene-287.24-mRNA-1	41	590	876	685	603	50	2326	3865	3969	2231		531	2993	3273	1963	1708	50	1024	2265	1223	1032	1.66835e+06	1565	3969	6.28485	2.69868646564777e-33	2009.5	2.53277	3.85682e-06	2327	4.58776	4.52491380956578e-18	636.5	1.8857	0.000657003	1247	1.51723	0.00454836	1324
maker-VaccDscaff14-augustus-gene-289.25-mRNA-1	1417	1125	1000	853	614	1426	1441	2965	3559	2592		538	964	1719	1727	1011	606	2952	6098	5058	2520	2.8219e+06	2009	6098	1.31907	7.28475027397583e-10	2492.5	2.0593	7.15685102806441e-22	2206	3.06047	2.74124924861962e-48	2832	1.68174	6.9280699425918e-15	1132.5	1.01613	2.32165e-06	1290
maker-VaccDscaff14-augustus-gene-321.41-mRNA-1	178	99	84	75	73	200	800	1323	1224	852		1046	1543	1848	3195	8102	3399	3459	5383	8371	13142	1.61178e+07	2720	13142	2.61118	1.13361981394263e-26	712	4.02749	1.96303961885996e-54	649.5	1.29996	1.231059062569e-7	5885	1.61022	4.23288276777809e-11	2120.5	5.41162	8.1165547556864e-100	1635
maker-VaccDscaff14-augustus-gene-390.35-mRNA-1	5	6	7	4	1	9	286	290	349	167		2	18	41	48	56	12	25	57	65	141	14023.2	79	349	5.26175	8.08174708286053e-18	179	6.21727	1.46943874531714e-18	176.5	2.38885	0.000142735	38.5	4.34043	7.19424296562325e-8	25	3.35648	2.54791e-06	26
maker-VaccDscaff14-augustus-gene-46.20-mRNA-1	161	578	1129	1114	1190	162	1386	7572	9748	8915		123	1854	5440	6218	3968	90	9117	23096	20625	12157	5.45673e+07	5732	23096	5.90695	7.98243408863799e-181	4955	3.12906	1.04271632750055e-54	5431	7.83426	0	10357.5	5.65803	6.71076764350378e-159	3170.5	2.48042	2.7328821231717e-35	3666
maker-VaccDscaff14-augustus-gene-57.19-mRNA-1	19	26	22	19	11	15	82	55	47	36		56	74	151	207	110	459	841	1560	2058	1403	465340	363	2058	1.60179	2.67314e-05	31	1.29646	0.00167569	33	2.16379	1.26682626820994e-14	1258.5	1.88507	1.0872906592557e-9	131.5	3.41021	8.46606134235582e-23	113
maker-VaccDscaff14-snap-gene-175.36-mRNA-1	41	158	129	71	35	40	177	305	259	113		766	3326	4549	6215	8392	1136	4191	5844	6483	5185	8.84613e+06	2371	8392	2.66926	1.7933061626128e-10	149.5	1.85303	2.27885e-05	165	2.51165	2.94051750313362e-10	3809.5	3.01941	2.18643698773566e-14	3490.5	6.4329	3.50015375675294e-59	3143
maker-VaccDscaff14-snap-gene-353.52-mRNA-1	2	5	4	5	2	6	202	213	243	187		15	69	56	47	30	10	9	25	32	109	7390.59	64	243	5.16487	1.41864796771785e-20	124.5	5.47155	7.77734460814686e-19	124	1.58006	0.00625434	21	1.65308	0.0034137	31	3.11774	5.59817536505542e-7	26
maker-VaccDscaff14-snap-gene-353.54-mRNA-1	8	6	2	1	0	3	122	98	69	48		8	49	90	95	62	52	56	160	277	567	25999.3	89	567	4.18619	9.18564989721083e-8	36	5.89442	1.86880282892353e-7	35	2.3894	0.000523933	164.5	3.53956	1.45292e-06	51.5	6.34512	3.84203776545154e-9	48
maker-VaccDscaff14-snap-gene-356.69-mRNA-1	92	329	498	484	307	90	678	1170	1024	402		487	3477	3363	2609	1358	722	3051	2050	1535	701	1.33002e+06	1221	3477	3.49247	1.20469248687481e-26	557	1.07918	0.00247463	754	1.08796	0.00145521	1128.5	2.42021	7.12143661829266e-14	1548	2.42757	2.32573875200423e-14	1546.5
maker-VaccDscaff1540-snap-gene-0.6-mRNA-1	14	53	136	80	35	20	95	231	189	139		66	217	254	346	207	31	106	150	198	105	9356.3	134	346	3.23791	1.2480327669889e-17	104.5	1.23152	0.00137398	134.5	2.63837	2.43512415455093e-13	114.5	2.38439	9.85544857254379e-12	206	2.10476	1.01986368102677e-9	213
maker-VaccDscaff156-augustus-gene-0.24-mRNA-1	9	14	22	21	18	10	251	2317	3844	2150		16	44	168	188	147	14	238	704	582	163	1.44082e+06	546	3844	8.45682	8.62118650039939e-75	1927	7.4815	6.12513275842274e-64	1932.5	5.28774	7.57073680005831e-33	298	3.54421	1.71337664241698e-14	102	3.13031	4.29237423425066e-12	104.5
maker-VaccDscaff1572-augustus-gene-0.11-mRNA-1	40	31	37	35	30	30	40	86	95	90		59	89	121	172	234	34	77	156	356	370	12639.9	109	370	1.64017	6.40303e-05	62.5	1.41029	0.00136301	65	3.38232	5.84435090719808e-19	195	1.53682	0.000111484	115.5	2.25422	9.54603727295969e-9	103.5
maker-VaccDscaff15-augustus-gene-134.19-mRNA-1	61	20	10	20	19	52	127	483	715	561		25	199	342	263	232	62	517	849	739	528	84815.8	291	849	3.76076	3.07344407982169e-52	383.5	5.10889	4.51909185172842e-65	367.5	3.57163	2.94147049402863e-50	400.5	3.36723	2.49589668918699e-33	144	3.66881	4.41231252701409e-34	141.5
maker-VaccDscaff15-augustus-gene-193.28-mRNA-1	373	607	646	552	514	374	729	1347	1427	1042		413	938	1403	1359	1050	466	1838	2802	2491	1668	570316	1102	2802	1.92905	6.73948293136728e-47	900.5	1.37058	7.1596937228388e-24	989.5	2.41633	5.53363751030695e-77	1478.5	1.72019	1.2762156710533e-37	886	1.29962	1.79411737153717e-22	955.5
maker-VaccDscaff15-augustus-gene-200.28-mRNA-1	10	35	40	43	25	6	408	861	1056	699		20	102	110	145	75	93	254	395	647	314	118217	267	1056	7.22766	1.35910266049245e-70	531	4.59256	1.50019660994299e-49	549.5	2.79876	7.26221324503591e-22	370	2.83806	1.71178512669168e-16	82.5	1.73311	6.58379623975677e-8	94
maker-VaccDscaff15-augustus-gene-247.22-mRNA-1	0	0	0	0	4	0	10	18	27	87		57	131	170	209	117	105	335	659	544	277	44146	138	659	7.40632	6.70018255026071e-9	13.5	5.14086	1.16502e-05	13.5	2.36158	2.4962518768138e-19	324.5	1.86141	5.13246098272929e-11	133	8.06926	8.31248583604075e-14	104.5
maker-VaccDscaff15-augustus-gene-247.23-mRNA-1	0	1	0	0	0	0	177	82	65	94		16	65	80	84	40	48	153	269	239	143	7625.31	78	269	8.65323	7.0771175405386e-11	32.5	8.24551	1.429594355982e-9	32.5	2.3036	6.34818e-06	143.5	2.33067	2.34713e-05	50	8.60941	4.8866155009503e-11	42
maker-VaccDscaff15-augustus-gene-283.32-mRNA-1	677	63	21	12	20	643	415	2294	3277	2397		391	4712	11679	11462	5390	253	20141	38163	35421	17138	1.63908e+08	7728	38163	2.34938	2.18680184626164e-11	1960	7.98766	1.48545868757772e-78	1644.5	7.12634	1.96933153416544e-96	17837	4.87104	2.57301219283848e-45	5926.5	9.79381	4.30069682548098e-119	5737
maker-VaccDscaff15-augustus-gene-332.34-mRNA-1	23	12	13	7	9	19	39	96	157	125		12	32	141	216	371	50	357	1200	1429	1887	375531	310	1887	3.01037	1.07417440217811e-13	88	4.33466	2.49253419752702e-18	82	4.82563	2.44486816509902e-40	739.5	4.08702	1.02488940089594e-21	114	4.79094	2.62240767685051e-23	111.5
maker-VaccDscaff15-augustus-gene-339.25-mRNA-1	72	109	169	208	464	68	716	869	1125	1365		144	636	755	671	671	313	1091	1175	895	700	173454	611	1365	4.04724	4.24724566710082e-62	596.5	2.43046	1.21920668112967e-24	666.5	1.51561	1.26882690257171e-10	604	2.21234	2.01098921932285e-20	407.5	1.68569	8.5390786846561e-13	439.5
maker-VaccDscaff15-augustus-gene-340.40-mRNA-1	516	907	1079	1003	880	531	943	1950	2232	1960		1110	1617	2390	2503	3641	1031	1798	2576	2386	2673	831239	1686	3641	2.07169	9.98014949916624e-50	1381.5	1.15297	7.06405600559477e-16	1617.5	1.20946	4.95593090759208e-18	1708.5	1.17203	6.21476102490937e-17	1806.5	1.31828	1.70992743390652e-21	1753
maker-VaccDscaff15-augustus-gene-348.41-mRNA-1	58	173	298	255	246	57	511	2375	2356	1243		61	1082	1732	1517	776	151	3410	6256	4588	1885	3.60068e+06	1452	6256	5.35954	4.20494077464809e-56	1206.5	3.20383	1.39428844700137e-21	1305.5	4.91979	1.33544927386251e-50	2369.5	4.62404	1.16756993894366e-41	789	2.56941	8.88611535926534e-15	886
maker-VaccDscaff15-augustus-gene-353.31-mRNA-1	2	5	1	1	3	1	6	39	26	20		0	3	9	12	40	0	1	13	11	24	182.44	11	40	4.50145	3.63272e-06	13.5	4.51552	5.40082e-05	13.5	4.59783	0.000355877	5.5	4.35756	0.000896117	6	3.42526	0.00148551	6.5
maker-VaccDscaff15-augustus-gene-354.38-mRNA-1	76	48	45	62	35	71	94	168	156	81		42	502	740	1021	260	30	1066	1880	2063	725	462437	458	2063	1.13756	0.00357028	113.5	1.33292	0.00122607	109	6.07128	5.49392840091689e-62	1046.5	4.58941	1.01205145876463e-35	531.5	4.03899	6.1613705259572e-29	541.5
maker-VaccDscaff15-augustus-gene-381.38-mRNA-1	3	21	21	19	3	2	112	145	129	50		4	42	164	118	76	11	400	1835	1627	732	362538	276	1835	5.97875	5.46658872212134e-12	65.5	2.72378	0.000231797	74	7.12841	5.83399842808614e-26	819	4.58159	2.42652919274961e-9	61	2.59954	0.000178963	68.5
maker-VaccDscaff15-augustus-gene-94.18-mRNA-1	92	19	4	9	4	100	999	1447	1969	1345		295	607	759	651	761	200	474	487	460	496	354346	559	1969	4.3009	1.66046389701871e-124	1034.5	7.65468	1.79677320936335e-115	989	1.20253	2.98496473491558e-11	330	1.14387	1.62684090080555e-10	473	6.05963	5.36247230966736e-73	330
maker-VaccDscaff15-snap-gene-187.24-mRNA-1	41	5	1	0	1	43	362	431	474	433		116	324	361	301	368	75	216	188	219	223	27864.2	209	474	3.43772	6.74161085382356e-36	258.5	9.24688	4.43322871855284e-17	237	1.54949	1.44164297077558e-8	147	1.37501	4.04207170270291e-7	208.5	8.59148	1.57699174747208e-15	150.5
maker-VaccDscaff15-snap-gene-23.28-mRNA-1	325	103	107	61	62	336	212	1048	1538	934		285	541	977	1026	580	293	1892	3210	3467	2030	1.20938e+06	951	3467	2.19152	3.28320643687688e-41	937	4.63844	7.90556508733147e-126	799.5	3.56075	1.2854595589227e-109	1880	1.84508	1.23394471144622e-28	655.5	4.05497	4.52823061965864e-97	543.5
maker-VaccDscaff15-snap-gene-242.32-mRNA-1	25	5	0	1	1	30	117	110	146	83		13	36	41	67	147	65	58	91	207	155	4178.79	70	207	2.25292	9.7154444305679e-10	88	6.55049	3.63942202917155e-15	73.5	1.66979	2.51674e-06	136	2.24186	7.86965732373198e-8	40	5.43252	3.13694701183161e-11	34
maker-VaccDscaff15-snap-gene-381.42-mRNA-1	1	6	14	5	0	2	53	67	53	24		2	11	26	25	8	3	78	357	328	145	13600.3	60	357	4.7052	2.72701431615704e-8	27.5	3.39353	1.59403e-05	29	6.53532	6.14443381740857e-20	165.5	3.70284	4.62553e-05	13.5	2.30511	0.00259039	15
maker-VaccDscaff16-augustus-gene-28.40-mRNA-1	209	201	174	221	197	231	433	710	705	603		158	338	529	449	382	165	652	1082	687	434	76292.3	428	1082	1.60736	2.42419786602915e-11	468	1.67368	1.40561033861638e-11	463	2.05627	1.1977065997511e-17	426	1.50238	1.38030876551599e-9	303.5	1.02423	2.82303e-05	335
maker-VaccDscaff16-augustus-gene-319.17-mRNA-1	4307	2237	2806	2524	2863	4306	6092	20645	24592	17373		3974	9126	18209	17446	8797	4169	32234	63234	52185	24707	3.60873e+08	16091	63234	2.51366	2.27969318870772e-45	14449	3.28424	3.7205539866356e-76	13558	3.64581	1.03775815915508e-94	28177	2.13435	1.10551521636461e-32	10710	2.78904	8.12182163026801e-56	9985
maker-VaccDscaff16-augustus-gene-328.28-mRNA-1	5646	400	549	564	547	5504	2141	13415	24919	18569		4515	7861	16491	14193	11294	1176	32380	60653	49269	38162	3.67235e+08	15412	60653	2.17861	1.02700298583637e-16	15211.5	5.46379	3.70729079910639e-98	12741.5	5.38766	3.43409400867606e-97	25222.5	1.65238	7.41216820773486e-10	9354	4.65179	4.9015252130843e-72	7378.5
maker-VaccDscaff16-augustus-gene-368.24-mRNA-1	16	74	114	86	179	14	88	605	848	749		25	455	1070	1014	373	111	2359	4915	4237	2286	2.50832e+06	981	4915	5.8452	1.60824855513598e-64	431	3.29613	1.73270543662729e-28	467	5.24214	3.29585477904631e-77	2174	5.33579	5.38972569633028e-62	519.5	3.55333	5.04450754677519e-34	550
maker-VaccDscaff16-augustus-gene-381.32-mRNA-1	209	704	1387	1082	977	194	1708	5491	6529	4500		214	3149	6813	7535	4735	342	12730	23925	22223	12389	5.94132e+07	5842	23925	5.07164	1.37533839892372e-77	3361.5	2.59263	3.80753155397973e-21	3805.5	6.01903	9.17007983327746e-112	11282.5	5.13848	1.85284454175204e-79	3874.5	2.79937	2.29345996137837e-25	4308.5
maker-VaccDscaff16-augustus-gene-61.39-mRNA-1	48	141	198	199	232	69	422	895	1107	808		111	498	998	808	1277	517	1348	1890	1486	1451	347875	725	1890	3.98429	2.10570831424712e-62	588	2.47328	2.67883582423771e-26	653	1.522	2.81088239381858e-11	1001.5	2.86559	3.83634556800022e-34	459.5	2.02029	1.83940148046103e-18	503.5
maker-VaccDscaff16-snap-gene-106.23-mRNA-1	21	0	0	0	0	21	38	71	76	94		27	45	107	101	64	194	552	974	885	582	109731	193	974	1.82616	3.2704431316151e-8	48.5	8.46352	4.99162271048422e-11	38	2.18824	3.36513582492772e-17	539.5	1.90829	1.58388554984313e-9	64	8.87652	9.11564872536296e-13	50.5
maker-VaccDscaff16-snap-gene-197.18-mRNA-1	23	29	41	29	31	21	27	67	83	56		160	388	446	571	368	124	263	354	372	177	34408.9	182	571	1.95181	2.72873493805364e-7	52	1.51603	0.000158415	56	1.58778	1.93742e-06	248	1.8352	2.54231528725855e-8	365.5	4.28554	3.66485117488569e-34	300
maker-VaccDscaff16-snap-gene-326.43-mRNA-1	21	7	20	22	11	17	41	68	53	29		337	488	467	911	246	126	258	336	500	158	74756.9	206	911	1.61332	3.07983e-05	35	1.24927	0.00281372	37.5	1.98439	1.26460950270485e-10	313	1.43461	3.82331e-06	624	5.32864	2.28669469437951e-53	466.5
maker-VaccDscaff16-snap-gene-37.39-mRNA-1	21	31	71	86	92	28	86	151	174	175		133	440	639	835	617	203	803	1152	992	391	144375	356	1152	2.63622	2.49971913992795e-37	101	1.01751	2.12265213196555e-8	130	2.28291	6.39971259865855e-66	597.5	2.64854	5.26120729201353e-77	484	3.27857	8.44298253640679e-97	460.5
maker-VaccDscaff16-snap-gene-41.39-mRNA-1	0	1	1	1	0	0	3	20	35	20		0	3	4	17	3	0	33	83	120	83	1514.44	21	120	7.75871	2.39655326583328e-9	17.5	4.49346	4.2973137012736e-7	18	9.83211	2.37495484555344e-14	60	6.65056	6.16482600702662e-7	8.5	3.48964	5.47358e-05	9
maker-VaccDscaff16-snap-gene-74.45-mRNA-1	215	101	45	54	35	212	338	797	1030	878		55	76	93	127	73	66	136	299	406	326	106076	268	1030	2.27947	8.03810892681873e-23	621	4.24479	5.88526440636843e-62	542	2.61925	9.45305351095634e-27	236	1.19461	1.22373e-05	91	1.22868	5.38374e-06	90.5
maker-VaccDscaff17-augustus-gene-102.29-mRNA-1	4	0	1	5	2	7	35	170	214	152		13	31	44	63	20	5	121	270	241	146	9038.43	77	270	4.88017	5.16309569043165e-24	110.5	5.40093	1.75177956291833e-21	109.5	5.47695	6.61384477921562e-29	123	2.22896	2.08631e-06	38	3.64569	1.37064863256876e-10	34
maker-VaccDscaff17-augustus-gene-14.29-mRNA-1	5	2	0	0	0	5	21	25	32	22		0	5	5	5	4	2	6	12	19	23	114.61	10	32	2.60175	0.00269125	18.5	7.21446	1.68207e-06	16	2.94949	0.00162785	10.5	4.99923	0.0014198	2.5	4.69583	0.00170493	2.5
maker-VaccDscaff17-augustus-gene-278.21-mRNA-1	101	52	76	95	73	117	168	307	355	182		217	374	366	511	341	87	190	336	543	351	24545.9	242	543	1.60049	0.000482907	236	1.89073	7.04085e-05	225	2.6309	4.33404552710978e-9	315	1.23508	0.00967709	364	2.41744	4.60380809340874e-8	303
maker-VaccDscaff17-augustus-gene-294.20-mRNA-1	74	428	389	212	86	91	506	972	764	432		83	342	675	725	227	127	1354	4182	3516	1085	1.61913e+06	814	4182	3.06112	1.21953801279741e-17	427.5	1.84646	7.30634717303342e-7	488	4.78596	7.70431731179465e-43	1821.5	3.12328	5.80612048640075e-18	404	1.76965	6.70597531230562e-7	468.5
maker-VaccDscaff17-augustus-gene-336.46-mRNA-1	11	10	27	34	39	15	52	109	141	60		34	90	131	133	85	33	132	144	176	109	2953.18	78	176	3.1877	1.19666251262887e-19	78	2.0376	1.94691679143679e-9	87.5	2.39134	1.79802707847552e-14	104.5	1.9399	2.38532425442095e-9	83.5	1.94967	2.00848805022948e-9	83.5
maker-VaccDscaff17-augustus-gene-34.19-mRNA-1	26	7	2	0	1	22	195	186	242	199		65	136	172	155	127	121	255	353	282	182	12098.8	136	353	3.42337	3.82394544153919e-46	132	8.27888	3.54429456617048e-14	121	1.21892	6.21548484326503e-11	201.5	1.24141	2.55843820941217e-9	110	7.63855	7.83200550863613e-13	77.5
maker-VaccDscaff17-augustus-gene-37.38-mRNA-1	50	20	8	4	5	44	318	365	398	278		254	594	667	624	551	460	1011	1413	1030	659	182522	438	1413	3.15251	1.01100074018452e-48	221	6.53528	6.00362603808429e-42	201	1.16037	2.90347734338959e-10	745	1.29424	6.99175594195321e-12	439	7.18027	1.08239718331082e-51	314
maker-VaccDscaff17-augustus-gene-58.36-mRNA-1	342	1322	2153	1912	1436	296	1365	4878	4258	1974		3729	6741	8218	9320	8191	1791	5588	8774	8126	4782	9.65083e+06	4260	9320	3.84443	4.44619717381304e-81	2277	1.15501	3.90551360015921e-8	3085	2.18108	1.03691035252551e-27	4958.5	1.32136	9.82985341040276e-11	6524.5	2.28504	7.51947834808621e-31	5616
maker-VaccDscaff17-augustus-gene-70.31-mRNA-1	30	19	8	14	26	38	74	79	101	75		105	273	570	583	1285	160	240	411	427	567	138572	254	1285	1.3918	3.44739e-06	69.5	2.84671	9.69830207700799e-15	57.5	1.41401	5.93759113611125e-8	293.5	2.46693	1.74759183567684e-21	344	5.37482	1.64232570161881e-55	298.5
maker-VaccDscaff17-augustus-gene-93.21-mRNA-1	3903	1842	1532	1242	920	3874	3787	8947	11201	7948		1744	4583	5835	5272	3350	2667	9970	14061	9864	5931	1.60998e+07	5424	14061	1.53158	9.5608546871453e-25	7537.5	3.17189	9.45464732919339e-101	6221.5	1.88657	8.88968961809412e-37	6265.5	1.59603	3.18094766219785e-26	3508	2.08487	2.1123933267538e-44	3257
maker-VaccDscaff17-snap-gene-165.35-mRNA-1	3	0	1	1	0	0	2	21	36	22		2	92	260	418	325	12	419	1094	1255	873	184709	242	1255	7.81812	9.22946194647163e-10	18	4.55285	8.63949200181182e-8	18.5	6.66597	7.66603264065394e-85	633.5	7.39352	2.59231475357849e-35	210	8.06271	1.42549465288739e-24	209.5
maker-VaccDscaff17-snap-gene-240.33-mRNA-1	1	0	0	0	0	0	4	25	58	37		7	158	389	349	168	32	989	2231	2125	1182	592242	388	2231	8.49093	9.83531459266986e-12	29	8.0832	2.54116600815478e-10	29	6.02412	1.82929790917753e-193	1078.5	5.65327	3.48582093151157e-57	178	10.6615	2.35657538096181e-18	174.5
maker-VaccDscaff17-snap-gene-240.35-mRNA-1	4	0	0	1	0	5	5	19	26	29		36	504	1268	1104	530	82	2382	4884	4194	2360	2.67761e+06	872	4884	2.26134	7.89851103230227e-7	15.5	4.10499	1.18288e-06	13.5	5.66442	5.60400697628755e-133	2138	4.90473	1.21718693817414e-80	570	9.46417	5.18858301436728e-35	552.5
maker-VaccDscaff17-snap-gene-281.34-mRNA-1	8	2	6	1	5	10	21	61	65	24		16	101	158	166	105	22	126	223	131	69	5124.5	66	223	2.68074	7.51299156274163e-7	37.5	5.05695	2.07778143141651e-9	33	2.55363	2.66671423628399e-7	76.5	3.37133	3.40930737050847e-11	91	6.40874	1.29053944027856e-15	83.5
maker-VaccDscaff18-augustus-gene-28.32-mRNA-1	13	14	23	10	29	10	31	201	266	196		19	262	646	540	231	63	1269	2553	2199	1313	706291	494	2553	4.613	9.33868892110508e-36	138	4.60519	5.94853180428022e-31	138	5.10987	1.89907550263605e-71	1131	4.77111	7.93589508558323e-47	279.5	5.62509	1.58829730468237e-47	275
maker-VaccDscaff18-augustus-gene-336.27-mRNA-1	43	126	181	218	225	52	332	647	737	610		92	414	715	674	1044	408	1168	1640	1246	1137	242993	585	1640	3.81969	1.99614632948483e-45	394.5	1.75628	3.65132818387281e-11	477.5	1.60914	3.5246933774106e-10	827	2.87353	1.04370475123829e-27	383	1.62839	2.35488873758877e-10	446
maker-VaccDscaff18-augustus-gene-68.36-mRNA-1	6	5	14	11	20	7	35	46	53	56		17	50	44	50	74	71	110	129	170	163	2875.64	57	170	2.74313	1.57561078787587e-10	30	2.23075	3.66124964738339e-7	32	1.25167	8.80567e-05	120.5	1.56058	5.32883e-05	33.5	2.1486	2.1733410509874e-7	30.5
maker-VaccDscaff18-snap-gene-224.19-mRNA-1	50	120	156	145	142	73	196	322	312	306		67	206	332	305	338	154	459	697	511	473	34628.7	268	697	2.08887	9.47813652375648e-16	192.5	1.10107	5.39602e-05	228.5	1.72667	4.70654517188871e-12	332.5	2.1806	1.10533540363707e-16	186	1.06817	2.98085e-05	225
maker-VaccDscaff18-snap-gene-314.46-mRNA-1	0	0	0	0	0	0	0	3	8	4		0	3	10	25	19	0	34	89	122	114	1832.41	22	122	5.64774	4.29686e-05	4	5.23993	0.000302061	4	9.85603	4.93098999072107e-14	61	7.15398	9.85856010468741e-8	12.5	6.85052	1.62361978995666e-7	12.5
maker-VaccDscaff18-snap-gene-66.34-mRNA-1	13	19	25	20	18	12	107	333	407	238		5	52	147	276	158	5	363	923	1251	1015	167617	269	1251	5.04961	1.60395640801829e-39	209.5	4.32667	6.77466198406798e-31	213.5	7.79053	7.63801739133373e-74	628	5.59189	3.9491772906933e-33	140.5	3.76779	2.66964928603151e-24	148
maker-VaccDscaff18-snap-gene-77.28-mRNA-1	39	16	21	16	11	31	209	261	215	121		15	89	114	194	43	46	112	244	414	74	14887.2	114	414	2.75268	0.00292998	123	3.74991	9.72479e-05	115.5	3.14986	0.000645093	230	3.61972	0.000113314	104.5	3.59917	7.17133e-05	105
maker-VaccDscaff18-snap-gene-82.29-mRNA-1	4078	2125	2657	2524	2805	3888	5921	20960	24988	18104		2266	5359	10671	10268	5093	2446	18996	37065	30874	14239	131261568	11266	37065	2.68382	2.82438900065085e-51	14438	3.30744	9.28272232637397e-77	13756	3.65786	1.82944243137315e-94	16660	2.17992	1.05893295666797e-33	6267	2.02452	1.043226022243e-29	6396
maker-VaccDscaff190-snap-gene-0.40-mRNA-1	9	2	2	3	1	10	13	27	50	32		3	7	33	47	57	7	77	236	259	320	11220.2	60	320	2.24211	6.76278168846811e-7	30	3.69124	2.51214031869823e-9	26.5	5.08988	3.17981729729253e-32	133	3.91097	9.93605229961616e-11	25	3.59819	1.32359329351533e-9	25
maker-VaccDscaff19-augustus-gene-132.16-mRNA-1	0	0	0	0	0	0	0	7	10	17		1	37	114	176	143	6	134	251	342	332	15116.8	78	342	6.03382	5.68908e-06	5	5.62605	5.05686e-05	5	5.87705	4.57340720156461e-42	174	7.16053	2.72186125566215e-18	88.5	9.68045	1.08980534926219e-14	88
maker-VaccDscaff19-augustus-gene-186.30-mRNA-1	116	58	63	48	64	131	193	708	1063	724		81	585	1011	853	675	169	1460	2062	1987	1517	479784	678	2062	3.02057	5.3056737234075e-63	597	4.46731	1.83216186112382e-98	555.5	3.54867	4.31299436707483e-93	1078	3.40438	8.43125125557453e-72	467	4.15043	4.37896458225502e-86	450.5
maker-VaccDscaff19-augustus-gene-273.26-mRNA-1	7	35	40	50	17	7	371	863	1003	713		23	127	127	184	98	116	391	528	823	355	118078	294	1003	7.10605	5.63301827493796e-63	505	4.32607	3.63336166556131e-38	526.5	2.81726	1.04366525081597e-18	469.5	2.99542	1.38073461661299e-16	103.5	1.88368	3.70422537226098e-8	117
maker-VaccDscaff19-augustus-gene-294.26-mRNA-1	0	0	0	0	4	0	9	7	27	59		66	152	236	254	121	139	388	712	707	355	58796.1	162	712	7.39887	6.98091472558633e-9	13.5	6.99112	1.12947745494649e-7	13.5	2.34299	2.16994972259232e-19	423	1.9442	3.25795627216546e-12	160	10.2073	1.49136097294375e-16	127
maker-VaccDscaff19-augustus-gene-294.27-mRNA-1	0	0	0	0	1	0	65	36	19	40		14	61	99	83	43	51	138	298	245	131	8629.45	66	298	5.03953	1.98576e-05	9.5	6.48446	2.20709e-06	9.5	2.25468	2.6864112378293e-8	148	2.57583	2.13925511639976e-8	48.5	8.60742	1.55060925723416e-11	41.5
maker-VaccDscaff19-augustus-gene-331.32-mRNA-1	2749	279	124	98	58	2730	1544	9399	13250	10039		464	4920	12756	11726	5903	269	20320	44724	37017	19278	1.95349e+08	9882	44724	2.27865	4.29198675771584e-11	7990	7.07533	7.08336857553059e-92	6674	7.10194	3.54694893139737e-98	18643	4.65624	1.51289712237734e-42	6095	6.89908	2.93949117230241e-88	5912
maker-VaccDscaff19-augustus-gene-35.38-mRNA-1	0	0	1	0	0	0	5	35	39	45		0	28	55	91	78	3	72	155	175	178	4026.18	48	178	7.92774	1.38062367705565e-9	19.5	7.51999	2.37862152817832e-8	19.5	5.71504	6.64773204917383e-24	89	7.21107	5.61264323739624e-10	45.5	8.7343	9.5146541439068e-12	45.5
maker-VaccDscaff19-augustus-gene-368.29-mRNA-1	70	91	169	170	128	56	316	635	645	292		170	833	1195	1393	756	642	1431	2470	2634	1867	724672	798	2634	3.49994	3.64357292939842e-24	350.5	1.92216	5.24350710465832e-8	407.5	2.03667	1.59953178967936e-9	1638	3.03124	2.03352736286094e-19	781.5	3.03131	8.90554358517928e-20	781.5
maker-VaccDscaff19-augustus-gene-64.27-mRNA-1	277	327	376	356	418	300	617	768	966	924		196	656	986	962	1978	336	885	1261	1245	1659	281995	775	1978	1.68425	4.54044329681892e-24	633	1.44058	2.98587142207235e-17	661	1.88865	8.6417435227434e-31	790.5	2.29469	6.12925999354492e-42	579	1.43547	5.00761660144905e-18	659
maker-VaccDscaff19-snap-gene-130.30-mRNA-1	0	2	0	1	1	2	156	630	1174	1330		11	93	270	296	191	26	103	130	59	50	187976	226	1330	9.15647	2.37449688368184e-45	588	9.96648	5.29987451783738e-27	587.5	1.15563	0.00492293	42.5	4.69836	1.98481458120924e-29	153.5	7.97918	3.41109826570776e-18	148.5
maker-VaccDscaff19-snap-gene-179.26-mRNA-1	61	17	3	7	7	54	446	592	664	671		224	1119	1210	981	1287	180	409	508	526	676	190197	482	1287	3.60576	2.69015972390915e-36	359	6.56052	8.50709486990152e-51	335.5	1.54826	3.95910714395418e-8	353	2.13156	1.09763349376628e-14	602.5	7.12286	6.55621355075057e-61	494
maker-VaccDscaff19-snap-gene-2.44-mRNA-1	0	0	0	0	0	0	0	1	5	0		0	0	5	3	4	0	8	55	50	51	410.54	9	55	5.10976	0.000968109	2.5	4.70197	0.00433078	2.5	6.72145	3.9936864611372e-7	25	4.43835	0.00590772	1.5	4.13489	0.0068322	1.5
maker-VaccDscaff19-snap-gene-288.32-mRNA-1	18	3	6	0	0	21	88	96	140	56		5	13	14	34	74	31	25	51	86	80	1871.69	42	140	2.68233	1.05793250188395e-10	80.5	9.34006	8.71758503851977e-13	70	1.4635	0.000537911	58.5	2.7257	1.00101e-06	19.5	7.30058	1.29308980721462e-8	17
maker-VaccDscaff1-augustus-gene-116.48-mRNA-1	26	52	33	23	20	27	1548	2159	2121	947		26	63	101	100	129	117	112	149	298	462	575983	426	2159	6.27544	1.49544278329106e-84	1074	6.47465	2.50702721056869e-80	1072	1.34318	2.00235e-05	207.5	1.91512	5.30913297640661e-8	63	2.06883	6.46506775538393e-9	61.5
maker-VaccDscaff1-augustus-gene-16.36-mRNA-1	279	207	167	170	150	317	399	1570	2428	1756		198	1368	3255	3231	1466	354	7879	18731	16592	7652	3.69361e+07	3408	18731	2.93369	3.76418067883795e-75	1372.5	3.83193	2.12359462231392e-114	1299	5.54849	2.84030071910321e-277	8473	4.01957	1.56483980794694e-133	1714.5	4.24441	3.50514162569496e-142	1700.5
maker-VaccDscaff1-augustus-gene-161.26-mRNA-1	174	248	287	278	239	166	404	582	615	361		502	2512	4045	5225	2180	353	3198	4956	5640	1680	4.01058e+06	1682	5640	1.88222	1.51823766697956e-12	390.5	1.14177	5.25205e-05	446.5	3.9973	4.48585574469971e-56	2996.5	3.37712	3.34380460452707e-40	2863.5	4.22844	6.90694555886805e-62	2751.5
maker-VaccDscaff1-augustus-gene-185.22-mRNA-1	1787	30	60	43	35	1761	500	3385	4984	2906		140	1739	4580	4321	2572	113	8046	17231	13993	7636	2.86186e+07	3793	17231	1.50043	5.6418564081233e-7	3372.5	6.8566	1.54175981746361e-102	2513.5	6.9504	6.24909352375256e-124	7053	4.94548	1.80329192377139e-62	2230.5	6.65069	2.0460239271733e-97	2182
maker-VaccDscaff1-augustus-gene-186.19-mRNA-1	198	3	7	5	3	227	77	644	954	515		73	829	2224	2299	1292	49	4018	9823	7630	3774	9.61208e+06	1732	9823	2.06833	3.52449770645856e-11	590.5	7.44574	7.69156802725898e-51	479.5	7.25606	1.43362965728516e-118	3839.5	4.9713	3.24380472893979e-56	1186	8.71423	1.34435599671414e-70	1152
maker-VaccDscaff1-augustus-gene-187.25-mRNA-1	239	2	17	10	7	262	234	1865	2668	1342		19	191	602	695	370	6	1096	2870	2292	1041	998601	791	2870	3.34468	4.94882069473101e-22	1465	7.929	3.36723741949031e-73	1339	8.54612	3.11502010153412e-82	1149	5.12494	1.84290757780925e-39	357	5.98925	1.43170361840493e-42	352.5
maker-VaccDscaff1-augustus-gene-201.20-mRNA-1	8272	9139	11295	10994	11413	8261	11971	25373	31480	19375		10121	15855	22966	22620	21919	9034	33608	53807	45242	33333	2.03505e+08	20804	53807	1.93001	8.45593045804461e-45	19870.5	1.51762	1.42251860248838e-27	21237	2.32415	1.4111943614029e-64	27138	1.16026	1.39435342324171e-16	16370.5	1.0408	5.96423817395326e-14	16807
maker-VaccDscaff1-augustus-gene-210.33-mRNA-1	225	96	167	181	180	234	377	1949	2291	1463		126	893	2073	2021	1238	181	2978	5608	5063	2891	3.18651e+06	1512	5608	3.29032	1.51685256629716e-41	1262.5	3.6618	3.02037241240068e-49	1236	4.80225	9.96104024276019e-88	2622	3.99741	4.28906223751251e-58	1073.5	3.481	2.02083139580727e-45	1101
maker-VaccDscaff1-augustus-gene-286.15-mRNA-1	17	47	69	60	63	25	171	390	496	513		200	420	632	714	1070	119	498	883	999	951	135842	417	1070	4.27282	6.90226719779685e-76	260.5	3.044	6.07557921620609e-48	278	3.06828	6.1391504422191e-65	559	1.82747	6.02134512106773e-24	457	3.56885	4.50667555333722e-68	387
maker-VaccDscaff1-augustus-gene-320.32-mRNA-1	343	147	183	179	179	345	349	1961	2381	1622		722	1287	2416	2305	1496	661	4386	7560	6315	3567	5.43988e+06	1920	7560	2.78644	1.39383426506925e-61	1363	3.72981	1.64400408147376e-99	1280	3.25529	9.45652445763176e-88	3488	1.67501	2.36693124363095e-23	1513.5	3.68275	3.13297777996919e-98	1242
maker-VaccDscaff1-augustus-gene-339.18-mRNA-1	96	104	154	130	122	116	238	367	392	154		226	356	384	660	1357	227	308	369	533	668	124849	348	1357	1.74697	4.40255499322859e-8	254	1.58223	2.04901e-06	261	1.22606	0.000153752	380	1.54214	1.37047e-06	443	2.33404	6.37778728346988e-14	395
maker-VaccDscaff1-augustus-gene-360.26-mRNA-1	3	1	6	3	1	2	19	170	264	358		1	11	34	44	67	0	62	109	127	244	13599.8	76	358	6.48849	8.78478549237148e-27	133	6.0787	3.68155331837751e-23	133.5	9.91274	1.89154224323698e-14	63.5	4.60202	1.04240800459141e-9	22.5	3.50828	1.59305380833683e-8	23.5
maker-VaccDscaff1-augustus-gene-44.30-mRNA-1	92	174	310	258	192	94	448	1260	1481	952		508	728	1403	1716	2825	489	1119	2125	2280	1729	751969	1009	2825	3.97061	7.8006345685101e-90	787.5	2.51943	1.19878443540762e-39	869.5	2.22031	2.4698810054448e-33	1384.5	1.75238	7.81791096625063e-21	1112	2.73084	1.14102290568402e-47	987
maker-VaccDscaff1-snap-gene-0.32-mRNA-1	192	54	61	55	50	185	152	303	393	357		69	142	193	176	160	100	232	361	349	247	13365.2	192	393	1.08637	9.13800138467301e-10	289	2.82429	4.20004178153175e-43	224	1.79344	1.61128584094013e-23	224.5	1.33895	2.18586060996774e-11	122.5	1.66323	1.57053768882605e-15	115.5
maker-VaccDscaff1-snap-gene-116.55-mRNA-1	59	125	116	76	81	48	3370	4725	4578	2441		97	164	294	305	701	292	418	671	1096	1945	2.68557e+06	1080	4725	6.54457	2.71863189632355e-88	2313	5.90071	7.31682584425437e-73	2327	1.90561	5.28102244146204e-9	694	1.64646	1.47917e-06	201	1.99469	2.78526952723732e-9	190.5
maker-VaccDscaff1-snap-gene-214.15-mRNA-1	258	224	245	215	228	256	377	714	734	691		343	552	755	729	637	576	986	1462	1258	918	148116	608	1462	1.51657	1.02468777669767e-25	495	1.77099	4.76051814752405e-32	474.5	1.12499	5.12591253962875e-16	917	1.08635	5.35352628272182e-14	536	1.76005	5.53774087929481e-33	472
maker-VaccDscaff1-snap-gene-318.46-mRNA-1	3	15	39	18	6	2	123	206	222	202		16	53	117	48	156	32	135	295	211	360	13174.5	113	360	6.56557	2.2251905011276e-26	112	3.63004	9.59817389034268e-20	120	2.71995	2.11764461009105e-14	121.5	1.53078	0.000313527	32	1.42696	0.000610898	33
maker-VaccDscaff1-snap-gene-383.31-mRNA-1	0	0	0	0	0	0	0	10	10	10		0	1	8	10	6	0	13	46	63	45	423.21	11	63	5.98016	1.41353e-05	5	5.57238	0.000110718	5	8.9015	2.11565700769414e-11	31.5	4.09408	0.00129561	5	5.613	2.95156e-05	5
maker-VaccDscaff1-snap-gene-69.38-mRNA-1	90	86	115	79	63	97	164	440	470	449		122	252	461	457	359	206	664	1166	1261	794	146184	390	1261	2.2697	5.21229158185503e-7	283.5	2.55908	4.19711252862971e-8	274.5	2.60954	5.28890394680672e-9	733.5	1.89784	4.29119e-05	289.5	2.51924	1.83461863808051e-8	268
maker-VaccDscaff200-augustus-gene-1.37-mRNA-1	3	0	0	0	0	1	19	12	13	9		13	85	153	115	200	60	250	401	362	323	20437.4	101	401	3.55875	2.41232e-05	7	4.14947	0.000606164	6.5	2.57338	1.00292363281847e-29	211	3.01778	2.40831307765589e-22	64	7.20763	2.0858080174557e-11	57.5
maker-VaccDscaff200-snap-gene-1.44-mRNA-1	14	5	0	1	2	10	77	27	35	15		33	197	308	218	623	33	180	580	580	764	71594.8	185	764	1.75917	0.00048586	22.5	4.19931	3.57126509164982e-7	18	4.09466	2.14651277521174e-24	306.5	2.6891	1.35493241588421e-10	125.5	6.80598	4.71741967326636e-19	109.5
maker-VaccDscaff20-augustus-gene-101.24-mRNA-1	20	6	12	10	17	15	16	45	76	69		43	106	244	191	118	26	597	1701	1232	551	281311	255	1701	2.26746	7.5329334204908e-7	45.5	2.79963	4.08061400556669e-8	43	5.55752	9.67436604287323e-43	629	2.13815	4.31216982065367e-7	117	4.12882	3.70489521471408e-18	100.5
maker-VaccDscaff20-augustus-gene-127.40-mRNA-1	3	8	4	0	0	3	531	1580	2489	2656		7	85	177	219	164	29	127	148	81	40	832584	418	2656	9.46614	1.36104217337324e-77	1246	13.494	5.28392418778694e-27	1244.5	1.4606	2.11769e-05	55	4.92902	2.65984478609498e-31	113	9.9901	9.98322647176339e-16	109.5
maker-VaccDscaff20-augustus-gene-129.19-mRNA-1	0	0	1	0	0	0	2	23	23	42		0	35	97	135	96	0	101	216	256	195	7757.95	61	256	7.1939	2.53868291144118e-8	11.5	4.92856	3.629e-05	11.5	8.08733	1.19776425790727e-23	128	7.76305	4.00954845930727e-12	67.5	7.43546	1.1304518971571e-11	67.5
maker-VaccDscaff20-augustus-gene-13.23-mRNA-1	336	517	428	417	315	335	552	991	1054	703		328	642	845	910	906	379	651	702	760	606	59506.9	619	1054	1.6512	1.61981181635312e-18	694.5	1.33681	5.20038384986178e-12	735.5	1.00253	2.12031303435183e-7	569.5	1.46841	1.25679103950645e-14	619	1.12441	2.43144406053783e-9	663.5
maker-VaccDscaff20-augustus-gene-136.35-mRNA-1	0	1	2	5	4	2	29	32	30	13		20	67	72	105	41	16	45	54	77	45	1051.54	33	105	3.67533	2.43176912535981e-7	16	2.35529	0.000274096	17.5	2.28745	2.50064e-06	46.5	2.32184	1.49958e-06	62.5	4.16637	3.30370927152656e-13	55
maker-VaccDscaff20-augustus-gene-136.38-mRNA-1	5	6	4	7	4	4	27	47	36	30		5	22	50	51	23	11	17	36	58	24	348.56	23	58	3.15712	6.03114542351095e-7	20	2.37196	0.00019631	21.5	2.29045	1.3564e-05	34.5	3.16403	1.03096809720882e-7	28	2.86942	7.97501518627234e-7	29
maker-VaccDscaff20-augustus-gene-352.37-mRNA-1	9	4	7	3	10	9	104	185	274	291		65	182	212	193	149	127	327	325	287	189	13745.2	148	327	4.77993	5.29174415896793e-38	141.5	6.45454	2.31276422598627e-27	138.5	1.18077	6.17548e-05	207	1.56978	2.29271101904323e-7	129	5.94724	4.4750888152415e-24	98
maker-VaccDscaff20-augustus-gene-361.23-mRNA-1	0	0	0	0	0	0	0	23	35	65		0	5	15	26	38	2	31	96	103	148	2250.3	29	148	7.77956	1.53150967356867e-9	17.5	7.37179	2.70660380076003e-8	17.5	5.44104	5.15411919029159e-21	52.5	5.40253	3.27237e-06	13	6.94289	5.26145789422059e-8	13
maker-VaccDscaff20-augustus-gene-68.36-mRNA-1	10	23	26	27	19	9	81	154	212	140		10	68	153	171	136	49	400	693	611	417	49649.1	170	693	4.50274	6.28535088541662e-46	110.5	2.96108	2.69643093135306e-31	119.5	3.60679	4.56704432684416e-74	330	4.08978	4.51233953643373e-38	90.5	2.64689	4.29634207231458e-26	99
maker-VaccDscaff20-snap-gene-135.43-mRNA-1	10	3	2	6	6	11	35	34	40	20		20	36	51	62	21	21	45	63	71	31	479.64	29	71	1.86496	0.000555785	25.5	2.70375	1.68791e-05	23	1.76168	0.00041029	46	1.62566	0.00164918	41	3.33224	8.96011617350405e-9	34
maker-VaccDscaff20-snap-gene-2.38-mRNA-1	34	0	2	2	0	27	12	224	333	261		122	462	1351	1508	919	205	2959	7254	7284	4786	6.54696e+06	1387	7284	3.62077	4.02384308561546e-51	180	6.93028	1.8682263117061e-31	167.5	5.14361	2.38230836541646e-172	3744.5	3.62887	6.3674271213775e-78	815	9.10643	2.58880228465152e-55	755
maker-VaccDscaff20-snap-gene-272.24-mRNA-1	0	0	0	0	0	0	8	36	20	45		0	3	7	13	9	0	11	21	46	35	277.52	13	46	6.9473	1.38408e-06	10	6.53953	1.24478e-05	10	8.45324	3.20638994162968e-9	23	6.25484	2.21782e-05	6.5	5.9514	2.97236e-05	6.5
maker-VaccDscaff20-snap-gene-350.29-mRNA-1	1	0	0	2	0	1	7	59	62	47		0	12	33	60	27	2	109	292	367	307	15688.7	69	367	5.41501	1.4230252595763e-13	31.5	4.74006	8.33296092930645e-12	32	7.02414	3.72360828938355e-44	184.5	8.44023	3.62349137628479e-11	30	4.69432	2.38923644169739e-12	31
maker-VaccDscaff21-augustus-gene-108.29-mRNA-1	1631	829	866	920	826	1681	2844	17801	23380	15498		1515	6830	11451	12181	8268	2825	21969	31221	27889	21906	1.13862e+08	10617	31221	3.79731	4.21625859450687e-75	12530.5	4.66636	2.01117174058086e-111	12150	3.30313	4.47978874792795e-57	15357	3.00715	5.11876401714747e-47	6848	3.72571	6.5004991622569e-72	6550.5
maker-VaccDscaff21-augustus-gene-13.24-mRNA-1	1274	36	120	94	48	1331	944	5799	8055	4234		440	5050	12925	12540	10318	426	23567	42400	36070	26712	1.96205e+08	9619	42400	2.59658	1.36132297212442e-12	4693	6.41046	2.80926758521129e-67	4074.5	6.40304	2.3395429175604e-71	18248	4.83259	1.09978912571301e-40	6490	7.04907	3.34729059017818e-82	6317
maker-VaccDscaff21-augustus-gene-22.26-mRNA-1	435	716	839	756	557	443	1885	5506	6063	4580		551	1068	1909	1823	1472	574	2717	5684	4914	3494	4.22995e+06	2299	6063	3.77421	1.26278083939116e-85	3253	3.0032	1.50753161008826e-54	3409.5	3.09546	1.81415980811601e-58	2744	1.72752	2.09996137543699e-18	1187	1.27026	8.71335149125697e-11	1289.5
maker-VaccDscaff21-augustus-gene-249.36-mRNA-1	17	17	29	19	21	17	145	233	328	213		65	261	411	399	654	36	187	277	279	335	37328.1	197	654	4.21091	1.03223429585129e-29	172.5	4.06962	5.6477713436716e-26	173.5	2.91429	3.58890006001833e-17	157.5	2.596	2.44201066002096e-14	232	4.35303	1.06766795627701e-30	209
maker-VaccDscaff21-augustus-gene-258.35-mRNA-1	33	17	21	20	23	35	225	815	969	1017		72	294	548	584	369	218	1357	2143	2120	1519	541518	620	2143	4.79551	1.86246630296689e-78	502	5.57585	5.45453038927516e-78	494.5	3.28078	5.40041909687957e-49	1169	3.00918	9.88957469567806e-36	328	4.84653	1.0164225778141e-59	302
maker-VaccDscaff21-augustus-gene-284.23-mRNA-1	79	61	91	84	62	78	151	260	241	136		118	226	249	298	156	155	227	338	509	343	17065.8	193	509	1.62578	4.79387326987806e-8	159.5	1.51859	1.14072e-06	162.5	1.71654	2.05911379246144e-9	332	1.32727	8.77178e-06	208	1.82238	4.9641429386329e-10	191
maker-VaccDscaff21-augustus-gene-331.44-mRNA-1	396	35	39	23	18	386	873	4201	5333	4385		75	428	1046	999	653	135	2014	4196	3661	2957	3.5975e+06	1593	5333	3.78562	1.73276629547641e-78	2859.5	7.80412	1.26341093672466e-181	2678	4.75043	5.49221952441141e-117	1898	3.72101	1.8200243265804e-63	537	5.38869	3.34687517565341e-87	511
maker-VaccDscaff21-augustus-gene-333.54-mRNA-1	159	134	151	120	139	179	399	517	442	285		64	195	222	318	401	65	158	205	291	327	18424.3	239	517	1.29712	4.10496e-05	310.5	1.88106	6.21240983166936e-9	281	2.16062	1.23129376012203e-11	178	2.30342	8.16500316301558e-13	191	1.40639	7.96964e-06	219
maker-VaccDscaff21-augustus-gene-333.57-mRNA-1	9	2	0	1	0	8	15	36	32	13		70	1070	1572	1665	1214	92	1702	2759	2222	934	921892	671	2759	1.91912	2.94905e-05	20	4.36305	4.71994100456049e-7	16.5	4.58896	6.04512710532694e-50	1157	4.57061	2.12807456549651e-47	867.5	10.0561	6.89499924884108e-37	833
maker-VaccDscaff21-augustus-gene-44.36-mRNA-1	8	3	3	0	2	2	69	409	506	260		3	17	32	52	8	22	70	225	340	147	28876.6	109	506	7.75472	2.50329798314165e-21	254	11.1976	9.94000165599785e-16	253	3.92717	3.09743382282803e-9	181	4.0734	7.796841002896e-7	27.5	7.92387	9.12846953220382e-9	26
maker-VaccDscaff21-augustus-gene-45.26-mRNA-1	0	0	3	5	1	0	22	122	175	259		2	48	100	174	170	3	178	428	547	706	50579.9	147	706	10.0742	1.2977302208568e-15	87.5	5.00148	5.11375868371096e-23	90	7.17051	8.62832232012195e-52	275	6.13641	1.19961184050583e-23	88	4.99671	6.87902306155144e-24	89.5
maker-VaccDscaff21-augustus-gene-71.25-mRNA-1	7	17	16	29	19	8	13	42	71	72		68	107	171	166	1075	24	111	126	162	933	116192	162	1075	3.06734	1.07085809964104e-17	39.5	1.26749	3.0941e-05	50	2.70996	1.04688704871761e-26	93	1.26183	9.90144147305219e-8	117	2.4867	6.42027196500384e-21	97.5
maker-VaccDscaff21-snap-gene-15.39-mRNA-1	315	621	557	563	377	300	1776	2289	2332	1250		735	2203	2719	2759	2149	1054	2451	2912	3239	1789	1.00442e+06	1620	3239	2.95334	2.15830231683529e-13	1316	2.05003	1.16888e-06	1447.5	1.61953	0.000115419	2146.5	1.90783	4.50212e-06	1747	2.29279	1.03108138146108e-8	1661
maker-VaccDscaff21-snap-gene-195.35-mRNA-1	0	0	0	0	0	0	0	5	4	5		0	2	6	10	4	0	25	75	97	81	1134.25	16	97	4.90583	0.000508161	2	4.49804	0.00268017	2	9.525	1.96589410129779e-13	48.5	5.91864	1.37485e-05	5	5.61518	2.01769e-05	5
maker-VaccDscaff21-snap-gene-310.29-mRNA-1	317	152	196	138	98	302	1349	5641	6510	4943		247	820	1386	1228	928	544	3885	7616	6439	4254	7.3698e+06	2350	7616	4.42609	2.63826727425625e-78	3406	5.55118	1.98939208647177e-114	3324	3.56393	7.0453262861062e-52	3491.5	2.31461	2.07034207933686e-21	737.5	3.14556	1.68772329428109e-37	683
maker-VaccDscaff21-snap-gene-349.26-mRNA-1	404	179	190	190	148	442	963	1687	1738	1349		698	1370	1766	1716	732	2597	4093	5473	5288	3340	3.09755e+06	1718	5473	1.97464	1.48605918798281e-30	1090	3.19065	7.38018549496104e-71	964	1.02562	2.91199276848796e-9	3942.5	1.29853	7.92579705098259e-14	1207	3.17254	3.16856611791016e-71	953
maker-VaccDscaff21-snap-gene-6.44-mRNA-1	6	7	31	29	35	3	16	87	118	105		10	60	70	118	94	4	20	39	60	25	1635.71	47	118	5.07934	5.18000246329207e-18	60.5	2.00284	1.51026e-05	73.5	3.81487	2.16824575226357e-12	32	3.4555	4.82916524097036e-13	64	1.99238	4.85955e-06	73.5
maker-VaccDscaff22-augustus-gene-131.24-mRNA-1	1327	249	891	754	293	1336	8235	49916	63127	46887		2700	26164	67101	74622	47683	2018	114359	217397	201510	133306	5.24466e+09	52994	217397	5.56142	5.54648379427858e-76	32231.5	6.38639	5.3066305722335e-99	31940.5	6.64122	2.71737160822522e-108	101764	4.78849	2.16259436940643e-56	38661	6.62774	1.5792740734356e-107	37688
maker-VaccDscaff22-augustus-gene-134.23-mRNA-1	84	111	150	157	259	101	311	455	654	841		130	206	287	328	312	276	304	538	554	491	49643.5	327	841	2.69327	1.47999857610652e-23	377.5	2.0543	7.61073606121491e-14	405.5	1.00441	0.000301458	415	1.33202	2.11523e-06	229	1.05552	0.000123891	242.5
maker-VaccDscaff22-augustus-gene-298.44-mRNA-1	0	14	28	21	15	3	19	95	89	56		50	218	288	273	217	73	317	440	498	286	27214.3	150	498	4.78973	6.22515908238294e-17	46	2.08009	1.30397e-06	55	2.76367	6.15124125342194e-15	285.5	2.43065	4.05837064762901e-11	161.5	3.69392	5.52529057210208e-21	147
maker-VaccDscaff22-augustus-gene-302.27-mRNA-1	0	42	45	30	47	1	104	139	143	172		663	6760	10864	10485	9685	1402	5007	6140	5063	4214	1.65859e+07	3050	10864	6.92399	1.07438570016199e-18	72	2.22907	1.81484551710853e-13	86.5	1.85184	1.85455514325012e-15	3232.5	3.9814	4.19222445444966e-68	5574	8.42507	1.92178604819968e-202	5257.5
maker-VaccDscaff22-augustus-gene-340.32-mRNA-1	71	57	76	60	63	66	110	191	161	124		349	426	676	797	1026	227	494	769	945	892	126971	379	1026	1.28058	3.05639534404743e-8	113.5	1.4044	1.21825447670281e-8	110.5	2.05508	2.60993940534661e-25	586	1.19157	3.88730231298433e-9	573	3.70858	5.96346734421873e-63	428.5
maker-VaccDscaff22-augustus-gene-356.34-mRNA-1	2	1	0	0	0	2	21	104	99	76		0	102	244	419	254	5	501	1275	1404	1006	232908	276	1404	5.40585	2.15583650648305e-19	50.5	8.85289	6.09762188752953e-12	49.5	7.96001	4.20044003775635e-87	704.5	8.79855	2.57845782445732e-22	209.5	10.924	1.13205455337286e-18	209.5
maker-VaccDscaff22-augustus-gene-358.18-mRNA-1	27	14	23	21	13	28	31	122	154	32		5	33	37	71	142	8	80	100	100	66	2379.11	55	154	2.43422	1.70528e-06	91	2.81492	1.63037216594078e-7	87.5	3.55126	7.66062191098611e-11	54	3.68349	1.54279764475128e-9	38	1.68848	0.00144031	46
maker-VaccDscaff22-augustus-gene-372.32-mRNA-1	30	36	29	33	16	29	46	110	160	170		18	46	65	84	165	41	94	213	265	312	9025.87	98	312	2.46462	3.71718762577488e-12	94.5	2.25767	1.01890357454454e-9	96.5	2.67583	1.9445879994189e-15	153	2.18437	1.59286060530181e-8	51	1.3321	0.000284403	58.5
maker-VaccDscaff22-augustus-gene-38.50-mRNA-1	293	119	50	35	8	279	197	487	630	525		426	930	1050	1107	1295	691	1318	1764	1659	1559	349003	721	1764	1.17092	7.98385978866264e-12	454.5	4.14771	7.15563195833523e-78	332.5	1.2637	1.21962520207493e-14	1175	1.37645	1.36259499918031e-16	766.5	4.95996	3.8599788571598e-114	571
maker-VaccDscaff22-augustus-gene-93.18-mRNA-1	10	110	81	57	51	11	118	160	170	45		71	229	211	261	92	53	101	115	124	43	5572.49	106	261	3.85129	4.18037726098099e-20	90.5	1.56611	8.23501e-05	113.5	1.22512	0.0016541	88.5	1.8718	4.50168563162353e-7	166	2.18698	2.2105644801056e-9	159
maker-VaccDscaff22-snap-gene-121.26-mRNA-1	9	10	9	4	7	7	356	282	262	132		2	26	47	57	159	16	48	61	76	87	13223	83	356	5.1102	4.20453808085399e-36	134.5	5.80603	4.33541231363334e-29	133	2.2208	4.8276323077746e-10	46	4.50451	2.67517977512434e-13	29.5	3.60506	6.41032332736866e-12	30.5
maker-VaccDscaff22-snap-gene-182.19-mRNA-1	85	113	185	175	178	91	281	436	499	382		153	217	341	402	184	55	298	498	544	225	23988.9	267	544	2.44231	1.10282171867181e-15	295	1.51142	1.98089e-06	337	3.29478	6.15790777371152e-27	299.5	1.38938	9.30837e-06	277.5	1.19971	8.54651e-05	288.5
maker-VaccDscaff22-snap-gene-22.45-mRNA-1	128	185	248	230	231	138	218	516	659	432		233	403	621	636	557	147	863	1637	1666	963	243894	536	1666	2.25415	1.88864867041443e-27	398.5	1.51951	7.66186654758191e-13	444.5	3.48924	1.20546689219076e-67	906.5	1.44377	3.44546314224784e-12	434.5	1.46828	8.42478835507503e-13	433
maker-VaccDscaff22-snap-gene-224.27-mRNA-1	0	0	0	0	0	0	1	1	5	3		0	3	14	15	10	0	25	96	130	103	1960.21	20	130	4.94608	0.00103443	2.5	4.53828	0.00470187	2.5	9.94797	8.25125127546251e-13	65	6.49399	6.98669e-06	7.5	6.19053	9.7614e-06	7.5
maker-VaccDscaff22-snap-gene-233.27-mRNA-1	2	3	1	4	0	1	7	32	39	29		0	7	13	32	19	1	50	120	162	134	2884.99	33	162	5.06043	3.07563960162195e-9	20	3.06529	5.00453633926845e-7	21.5	7.40069	5.84854151309514e-19	81.5	7.52354	1.01344133131579e-8	16	2.77745	1.81948e-06	18
maker-VaccDscaff22-snap-gene-234.26-mRNA-1	5	14	40	30	13	7	53	100	96	52		14	168	328	472	436	31	134	305	386	370	28826.4	153	472	3.72933	3.97465787726085e-14	51.5	1.66081	0.000313787	63	3.61201	2.54030448142971e-19	208.5	5.04166	6.15407824737093e-31	243	3.95449	4.24520174257733e-22	251
maker-VaccDscaff22-snap-gene-294.20-mRNA-1	15	22	52	52	24	12	49	191	189	60		60	121	183	302	67	56	80	138	224	93	7666.49	100	302	3.9	1.5492503993777e-10	100.5	1.86195	0.00360028	120.5	1.99189	0.000976421	140	2.32166	0.000105888	181	2.53894	1.10804e-05	177
maker-VaccDscaff22-snap-gene-335.50-mRNA-1	72	52	73	69	82	52	92	339	435	288		187	375	530	436	406	322	1015	1622	1312	971	247348	436	1622	3.06375	1.05128673509869e-37	243.5	2.63713	8.95206656519053e-28	252	2.02306	4.36556644227444e-21	817	1.21683	9.81263970298159e-8	311.5	2.64128	5.88037095653965e-29	252.5
maker-VaccDscaff22-snap-gene-342.35-mRNA-1	1	1	0	0	0	0	34	32	39	42		5	2370	7033	5774	6082	22	1735	4792	2827	1432	6.55159e+06	1611	7033	6.06982	2.17077909389659e-7	19.5	7.52184	2.91689294767478e-8	19.5	6.96696	1.06680167430081e-55	1424.5	10.1571	4.82316961136434e-75	2889.5	14.7077	5.82462957914682e-31	2887
maker-VaccDscaff22-snap-gene-81.46-mRNA-1	82	2	3	2	4	98	4	115	506	1007		2	5	7	26	83	9	66	318	593	1161	149897	205	1161	2.36168	1.42452065455045e-15	302	7.75377	7.53499579033324e-31	254	5.94924	1.26994971127638e-60	301	3.08401	2.33221595478789e-7	14	3.46754	5.93902528640369e-7	14
maker-VaccDscaff23-augustus-gene-100.30-mRNA-1	0	0	4	6	2	3	40	197	288	239		3	15	47	61	46	2	98	186	253	197	11101.8	84	288	6.35721	2.92109226123283e-29	145.5	5.52876	1.66244705840861e-25	147	7.02955	5.79611617919868e-28	127.5	4.27961	3.82812224169687e-12	32	3.30187	6.85325290935339e-10	33.5
maker-VaccDscaff23-augustus-gene-128.29-mRNA-1	763	662	840	792	756	743	857	3147	3604	2365		1197	5229	10277	10594	6358	1532	14826	27612	24784	13356	7.96663e+07	6515	27612	2.27731	1.68735964840176e-63	2173.5	2.18586	1.58000426058792e-57	2198	4.01542	2.04832698460102e-204	13158	3.14504	2.77671489108284e-123	5895.5	3.74138	5.78675771703339e-171	5693
maker-VaccDscaff23-augustus-gene-333.23-mRNA-1	9	2	3	1	1	9	14	170	133	103		4	7	22	41	14	3	41	235	245	70	7252.75	56	245	3.83903	0.000494691	71	6.41901	1.49592e-06	67	6.3512	1.97557436985063e-8	124	3.33281	0.00574674	22.5	4.72477	0.00025646	21
maker-VaccDscaff23-augustus-gene-333.30-mRNA-1	221	82	76	79	73	216	323	1103	1471	964		286	596	990	830	504	587	2297	4393	3967	2349	1.93777e+06	1070	4393	2.76516	1.14266213752148e-34	843.5	4.20552	1.98619615596706e-68	775	2.75598	6.23491518348854e-36	2277	1.53363	3.12841255678169e-11	558	3.37966	5.43615182775063e-45	454.5
maker-VaccDscaff23-augustus-gene-334.27-mRNA-1	2	24	37	17	20	2	40	64	48	31		6	32	54	65	34	3	10	18	25	12	415.71	27	65	4.0503	3.75174063514742e-10	25	1.43348	0.00860465	32.5	2.92273	2.29241e-06	14	3.33781	9.6647267414425e-10	35.5	1.85939	0.000112781	41
maker-VaccDscaff23-augustus-gene-346.24-mRNA-1	5	6	18	7	7	3	35	72	57	35		19	25	36	70	97	25	42	66	69	55	849.27	37	97	3.90787	3.40164166075053e-15	30	2.8784	8.64944019500538e-11	32	1.45367	2.7209e-06	47	1.88501	1.12932480750518e-8	44.5	3.1843	3.23574293835559e-14	38.5
maker-VaccDscaff23-augustus-gene-53.48-mRNA-1	64	9	2	3	4	54	285	209	245	217		24	70	74	52	53	291	824	1196	1125	1112	189401	296	1196	2.16497	2.534083184593e-23	149.5	5.97456	5.61743588011078e-32	124	1.95001	8.98861041045604e-26	708	1.09067	0.000131872	38	3.75693	2.8777757876406e-13	27.5
maker-VaccDscaff23-augustus-gene-54.30-mRNA-1	65	123	140	120	100	64	144	277	270	143		97	210	343	302	346	98	343	672	612	441	36019.7	246	672	2.06572	7.36448266930574e-18	167	1.17142	2.21547e-06	195	2.64271	3.81281265670851e-32	355	1.62944	4.03920109585913e-12	199.5	1.33565	8.32489158047431e-9	211
maker-VaccDscaff23-snap-gene-17.42-mRNA-1	1	2	8	3	6	1	14	18	16	5		17	52	138	100	124	27	93	215	146	95	4789.19	54	215	3.8149	3.43952e-05	8.5	2.08979	0.00612985	9.5	2.4142	2.65702489063303e-7	86.5	2.47351	5.5745010702961e-7	58.5	4.68797	2.03680539084246e-13	51.5
maker-VaccDscaff23-snap-gene-23.22-mRNA-1	7	4	1	1	1	10	117	80	80	117		13	126	153	300	149	83	194	231	371	126	13104.2	108	371	2.97856	4.59511944464963e-12	45	6.10081	2.00167806179604e-10	40.5	2.16465	4.39145366599345e-10	227	4.4383	8.19206861254716e-29	156.5	8.00039	2.27509177233612e-18	150.5
maker-VaccDscaff23-snap-gene-253.26-mRNA-1	0	0	0	0	0	0	1	20	18	8		0	8	22	27	22	1	40	97	106	78	1310.44	22	106	5.00862	3.79093e-05	9	6.45171	4.17307e-06	9	6.23514	1.06045653976152e-15	53.5	7.28942	7.21645673326316e-8	13.5	6.98599	1.18202872431165e-7	13.5
maker-VaccDscaff23-snap-gene-303.41-mRNA-1	88	230	474	352	200	99	713	1547	1321	675		179	954	1043	1409	1198	818	1854	2765	3226	1880	910332	1051	3226	3.72651	6.6597484386151e-44	710	1.90503	2.06775266018376e-12	836.5	1.97876	5.27996541409085e-14	2022	2.96702	5.27438709635514e-29	794	1.99795	2.55588402786356e-14	880.5
maker-VaccDscaff23-snap-gene-364.44-mRNA-1	218	152	155	121	112	198	302	1078	1346	548		328	452	602	696	1407	405	621	959	1294	1494	236423	624	1494	2.76521	3.25048060804134e-55	772	3.46466	7.48709635483017e-77	733.5	1.67587	5.45288652890813e-22	849.5	1.08569	2.15966482482723e-9	512	2.51327	4.13498765480072e-41	408.5
maker-VaccDscaff24-augustus-gene-0.26-mRNA-1	14	26	20	21	13	20	37	108	130	138		185	438	942	923	757	343	1489	3182	3140	1816	1.1765e+06	687	3182	2.63967	1.12657276552861e-24	75	2.59446	1.09509291425299e-20	75.5	3.19255	8.28480449207748e-78	1741.5	2.31851	7.46857773851562e-38	554	5.42561	2.89686672824619e-98	472
maker-VaccDscaff24-augustus-gene-101.15-mRNA-1	2573	230	88	59	37	2557	1544	8573	11951	8516		330	3585	9268	8835	4186	235	15733	32964	27547	13712	1.06172e+08	7626	32964	2.22432	6.99377873192054e-11	7254	7.64065	5.51156193771119e-105	6005	6.87151	3.41645177018491e-94	13891	4.743	4.55358707827737e-45	4582.5	7.20489	2.85212172005382e-94	4447
maker-VaccDscaff24-augustus-gene-114.29-mRNA-1	26	28	27	26	9	29	166	237	287	98		241	470	468	767	489	208	352	489	1098	945	118884	323	1098	3.29774	8.58115500766295e-15	158	3.43728	1.01082250036787e-14	156.5	2.3993	3.52142111465104e-9	653	1.66754	6.93752e-05	504	4.85211	5.83430949393764e-30	396.5
maker-VaccDscaff24-augustus-gene-138.40-mRNA-1	0	0	1	0	4	0	16	18	30	76		126	248	447	481	214	240	773	1544	1350	696	256750	313	1544	7.55287	4.56608777633688e-9	15	5.28743	8.07372e-06	15	2.49197	2.43632010906867e-15	795	1.93566	3.05235014726517e-9	303.5	9.26708	2.03171059766737e-17	240.5
maker-VaccDscaff24-augustus-gene-191.23-mRNA-1	19	46	87	66	43	19	611	1348	1698	1196		33	152	175	262	133	148	470	637	1082	460	306940	434	1698	6.43229	2.6363251499092e-97	858.5	4.67511	1.27079709346215e-64	882	2.86896	5.00321825197847e-28	615	2.97733	1.15516368288168e-23	147.5	1.98213	2.06892111229243e-12	164
maker-VaccDscaff24-augustus-gene-250.20-mRNA-1	156	55	49	44	62	152	333	1242	1835	1411		132	893	1566	1255	986	226	2356	3206	3019	2350	1.19179e+06	1066	3206	3.5908	2.13402209038284e-62	993.5	5.36339	6.82203006162922e-105	939.5	3.73867	1.20541468248841e-70	1622.5	3.25957	4.05093545343648e-50	693.5	4.81558	1.87581224101529e-85	649.5
maker-VaccDscaff24-augustus-gene-308.16-mRNA-1	179	36	4	6	8	207	1780	2351	2503	2365		263	962	1126	828	1236	186	368	468	487	636	766988	800	2503	3.59634	1.69214587757809e-33	1355	8.6442	5.13811696489467e-76	1254.5	1.38809	1.13683e-05	336.5	1.65228	1.08364373855264e-7	545.5	7.04933	2.28943935310418e-51	417
maker-VaccDscaff24-augustus-gene-45.33-mRNA-1	680	345	313	308	244	675	723	1689	2216	1684		168	304	647	620	344	172	1009	1983	1873	1239	493955	862	2216	1.71553	5.53799061148965e-29	1445.5	2.8466	1.97274293093809e-72	1262	3.4402	5.92172671078894e-105	1022.5	1.88807	6.25012292155168e-30	394	1.01209	4.92784056170185e-10	464
maker-VaccDscaff24-augustus-gene-46.35-mRNA-1	511	192	201	200	213	500	371	1415	1328	558		101	1414	2492	2189	1073	185	4390	8780	6518	2948	7.14831e+06	1779	8780	1.40849	1.09264e-06	914	2.72974	4.25019129065978e-21	764	5.13287	9.25493791327435e-76	3351.5	4.42383	1.73662907286512e-53	1145	3.45056	2.05135605104487e-34	1194.5
maker-VaccDscaff24-augustus-gene-51.34-mRNA-1	180	278	320	453	798	166	927	1032	1573	1882		583	1949	2643	2253	2557	1360	3160	4069	2935	2266	1.45803e+06	1569	4069	3.24061	3.51372936028291e-71	869.5	1.79507	2.55430524609202e-23	1013	1.10924	4.65780806792397e-10	2147.5	1.94887	1.74046538350292e-28	1418	2.31359	1.16911945728017e-39	1353
maker-VaccDscaff24-augustus-gene-58.38-mRNA-1	16	8	14	16	27	12	61	148	187	145		16	29	72	97	146	49	169	549	649	821	68618.4	162	821	3.92518	1.89172888248872e-26	99.5	3.54661	3.88219901184339e-21	101.5	3.70967	5.65610224552278e-35	349	2.58936	1.50438007816202e-12	56.5	2.60432	3.33879760640791e-12	56.5
maker-VaccDscaff24-snap-gene-113.40-mRNA-1	125	52	57	46	42	124	280	348	332	430		64	102	167	166	210	141	321	387	408	419	19959.1	211	430	1.41432	3.50787957857396e-14	228	2.83914	7.08496671374279e-39	189	1.5266	2.5748488382239e-17	274.5	1.37692	3.04270695601711e-11	115	1.84129	5.50410515072863e-17	106
maker-VaccDscaff24-snap-gene-138.50-mRNA-1	3	3	0	3	6	10	76	42	36	50		18	46	79	69	32	51	116	248	223	115	5933.52	61	248	1.75204	0.000904471	23	3.22679	2.19077e-06	19.5	2.10711	1.77486e-06	137	1.93745	7.56081e-05	43.5	4.15943	4.26548394406191e-11	36
maker-VaccDscaff24-snap-gene-144.40-mRNA-1	2	1	3	2	2	1	23	95	101	43		59	81	101	183	286	24	30	45	97	134	7055.37	66	286	6.42054	8.15675455781293e-14	51	5.43095	8.01346845374629e-13	51.5	1.96974	2.21086e-05	60.5	1.61486	0.000396487	121	6.29112	6.93361546419723e-18	92.5
maker-VaccDscaff24-snap-gene-145.34-mRNA-1	25	10	8	3	2	34	79	126	173	60		5	18	34	35	70	36	39	63	96	94	2542.71	50	173	2.33458	1.5398e-06	103.5	5.46798	1.90710868790179e-16	88	1.40637	0.00609906	66	2.53038	3.18143e-05	20	3.16436	2.38558e-06	19
maker-VaccDscaff24-snap-gene-278.28-mRNA-1	0	0	0	0	0	0	0	8	11	9		0	7	15	29	22	0	33	67	108	93	1288.18	20	108	6.13687	6.3561e-06	5.5	5.72908	5.42287e-05	5.5	9.68354	1.41562377051667e-13	54	7.37381	3.54870596052185e-8	14.5	7.07036	5.99327850617646e-8	14.5
maker-VaccDscaff24-snap-gene-300.39-mRNA-1	0	0	0	0	0	0	2	17	26	31		0	0	8	12	5	0	20	34	42	15	209.57	11	42	5.48583	9.42757e-06	13	5.97724	3.56469e-05	13	7.38451	9.53028388444126e-8	21	3.78861	0.000772735	6	4.92672	0.000372422	6
maker-VaccDscaff24-snap-gene-342.44-mRNA-1	0	0	2	0	0	0	0	5	8	0		4	11	16	31	52	3	17	17	53	93	811.65	16	93	5.72207	0.00010396	4	5.31428	0.000621769	4	3.81515	1.22653e-06	28	3.00038	0.00035156	17.5	7.17627	2.80165687023689e-7	15.5
maker-VaccDscaff24-snap-gene-64.33-mRNA-1	95	129	207	210	179	94	376	715	802	417		68	302	423	501	285	207	486	796	876	566	69921.1	387	876	3.08961	3.22747404386126e-16	448	1.93121	9.95279694307196e-7	506	2.07873	5.64154281853374e-8	541.5	2.86886	1.32248930262466e-13	284.5	1.25385	0.00110311	355.5
maker-VaccDscaff25-augustus-gene-163.34-mRNA-1	1	7	9	4	4	5	92	144	172	77		8	27	36	36	23	27	32	59	130	155	3510.35	52	172	5.04007	2.66445823717348e-12	88.5	5.20292	2.38083515433419e-11	88	2.25297	0.000944247	78.5	2.15816	0.00447939	22	2.96221	0.000143794	20
maker-VaccDscaff25-augustus-gene-173.26-mRNA-1	741	145	111	71	37	840	1382	6487	8986	6251		298	7496	15763	16461	9504	520	20203	37813	32848	18451	1.509e+08	9220	37813	3.41914	2.22437422639641e-18	4913	6.98026	2.33795694120619e-68	4528.5	5.97931	4.48306363714169e-54	16684	5.78461	3.76952405733572e-50	8379.5	7.8535	2.1679311248264e-87	8266
maker-VaccDscaff25-augustus-gene-174.22-mRNA-1	824	130	121	97	35	792	1668	8056	10938	7889		273	6968	15594	15656	8821	489	20406	37339	30638	17601	1.41947e+08	9217	37339	3.78667	3.51460884128811e-24	5865	6.8163	5.95161342303551e-72	5517.5	5.96606	1.89468310172924e-58	15563.5	5.84116	2.17753282832098e-55	7964.5	7.3337	3.72239605009386e-84	7876.5
maker-VaccDscaff25-augustus-gene-332.27-mRNA-1	938	713	640	484	419	922	871	1691	2072	1573		1118	1439	2594	2432	1605	1234	3965	8327	6938	3640	5.75703e+06	2181	8327	1.168	2.79755065640421e-11	1497	2.09789	1.32563776725437e-32	1278	2.49006	1.27352240787685e-48	4086	1.1204	2.33918742190368e-10	1775	2.32852	3.72118965555414e-41	1458
maker-VaccDscaff25-augustus-gene-44.25-mRNA-1	44	111	221	180	201	41	344	2064	2690	2381		41	730	2113	2404	1517	29	3466	8828	7778	4532	7.9671e+06	1986	8828	6.0218	3.369279956883e-117	1365.5	3.89642	5.88345609359374e-58	1435	8.02587	7.11334673301472e-203	3903.5	5.85534	8.1353562294992e-109	1222.5	3.73479	3.64144015770344e-54	1292
maker-VaccDscaff25-snap-gene-232.25-mRNA-1	147	110	104	117	175	151	244	251	326	533		283	551	710	825	946	345	746	1037	989	774	111457	468	1037	1.1123	0.00191321	238.5	1.47252	6.85542e-05	221.5	1.51629	1.23721e-05	667	1.54245	9.8729e-06	554	2.80921	9.5153011034546e-17	471
maker-VaccDscaff25-snap-gene-25.33-mRNA-1	0	7	11	11	11	1	28	130	166	73		5	6	13	43	240	10	11	10	57	185	6227.21	51	240	7.14097	1.43682379858391e-15	83.5	3.83231	3.63029285320599e-11	88.5	2.46723	1.64231e-05	33.5	2.90557	5.09312e-06	24	1.89289	0.00122948	27
maker-VaccDscaff266-snap-gene-0.88-mRNA-1	127	478	788	796	472	134	1172	2468	2061	804		1040	8523	8276	6628	3395	1686	7624	5161	3727	1690	8.76567e+06	2852	8523	3.93796	1.0041612578424e-26	1097.5	1.37172	0.000608319	1428.5	1.1439	0.00369172	2706.5	2.67173	4.917794198118e-13	3834	3.05681	3.11303271814828e-17	3712
maker-VaccDscaff26-augustus-gene-107.28-mRNA-1	1701	876	913	988	984	1812	2701	16263	21582	15166		756	3983	6510	7300	4818	1525	13075	18164	17016	12088	5.45097e+07	7411	21582	3.57404	1.90890919074484e-78	11697	4.44877	3.33304125703732e-119	11285	3.47976	2.85761822582152e-74	9270.5	3.27091	1.84116140806539e-64	4028	2.88489	4.71582252388407e-51	4144
maker-VaccDscaff26-augustus-gene-251.20-mRNA-1	64	27	50	37	24	65	445	1549	1734	1851		52	211	343	351	225	140	764	1348	1285	943	441666	575	1851	4.71802	1.57150803016675e-109	899.5	5.54511	3.94480606716622e-117	885.5	3.18994	1.05880899166235e-57	712.5	2.75631	4.13188868640809e-34	201.5	3.24114	3.57045416439077e-40	194
maker-VaccDscaff26-augustus-gene-318.27-mRNA-1	17	0	0	0	1	19	1	62	123	120		8	121	358	471	227	2	834	1645	1879	1039	395483	346	1879	2.66546	4.49851804158788e-25	71	7.30327	3.71949448519908e-11	61.5	9.25022	1.37060775448264e-99	940.5	5.79376	1.24613501949615e-70	239.5	9.23762	2.80156814521997e-18	235.5
maker-VaccDscaff26-augustus-gene-322.40-mRNA-1	375	22	43	25	18	339	822	3893	5436	4327		79	401	996	929	581	116	1947	4017	3510	2730	3.53148e+06	1530	5436	4.00169	7.4560291764323e-59	2887.5	7.71736	2.51078465826839e-144	2730.5	4.91099	1.28280112611138e-84	1813	3.54853	2.51813814876092e-41	504	5.16882	2.2191197573086e-65	477
maker-VaccDscaff26-augustus-gene-323.43-mRNA-1	72	10	6	10	3	89	176	747	1009	741		22	100	232	209	126	38	434	847	774	644	128443	314	1009	3.49263	3.0557468149302e-46	549	6.63397	1.37057739493928e-72	509.5	4.30852	2.58418380447231e-63	406	3.23741	7.30872823286582e-28	115.5	4.36653	6.20092888129299e-32	109.5
maker-VaccDscaff26-augustus-gene-338.22-mRNA-1	4	4	8	14	13	8	13	62	75	109		4	68	211	335	166	1	299	771	988	484	98293.7	182	988	3.2375	8.68762004147645e-11	41.5	2.42271	1.22507e-06	44.5	9.44435	1.6776333625351e-39	494.5	6.34645	3.17246279452224e-29	169.5	4.57273	1.2901759906039e-23	174.5
maker-VaccDscaff26-augustus-gene-341.20-mRNA-1	906	311	287	290	201	905	2588	4012	4421	3026		216	475	634	633	288	873	1447	1904	2064	1340	1.91527e+06	1341	4421	2.28689	1.47294815485291e-42	2663	3.92591	1.07454949677558e-114	2355.5	1.24037	5.54301795945134e-13	1468.5	1.54824	8.64516757673178e-18	424.5	1.12078	3.27603418112363e-10	461.5
maker-VaccDscaff26-augustus-gene-341.22-mRNA-1	347	269	423	416	219	383	1220	2287	2214	948		449	1168	1139	1712	719	1166	1786	2020	3027	1536	738778	1172	3027	2.53031	6.97399779390684e-18	1298.5	2.41089	8.24901953870489e-16	1315	1.37639	5.87562e-06	2096.5	1.93019	1.16770726096744e-10	1080.5	2.04032	3.62300839582483e-12	1064
maker-VaccDscaff26-augustus-gene-42.39-mRNA-1	0	0	3	0	0	1	22	47	32	16		1	11	16	12	14	6	21	52	38	34	304.09	16	52	4.81315	9.3311522562201e-7	16.5	7.25831	3.72567342969392e-7	16	2.63509	0.000162546	22	3.22717	0.00194446	6.5	5.80315	2.89655e-05	6
maker-VaccDscaff26-augustus-gene-62.45-mRNA-1	78	999	1776	1445	998	60	872	5098	7591	4765		506	3524	5927	6326	7109	201	2368	5160	4310	4090	6.63196e+06	3160	7591	6.98138	3.91705368755216e-72	3825.5	2.39314	1.65393915858051e-9	4518	4.41552	1.16415142924043e-30	2255.5	3.6439	2.64121172855649e-21	3416	2.13012	2.9484940815589e-8	3885.5
maker-VaccDscaff26-snap-gene-12.21-mRNA-1	283	558	545	522	365	277	1701	2217	2190	1187		528	1930	2288	2462	1768	878	2150	2525	2692	1446	742918	1426	2692	2.97942	1.82186432948992e-13	1233.5	2.06901	1.06092e-06	1356	1.61505	0.000133216	1785	2.22121	8.08717737489774e-8	1495	2.23745	2.85310043505817e-8	1492
maker-VaccDscaff26-snap-gene-153.18-mRNA-1	10	33	41	42	54	16	28	82	97	107		115	333	448	380	217	148	633	1044	737	259	101282	241	1044	2.58387	7.74840982519985e-15	56.5	1.2001	0.0002255	69.5	2.31427	1.06321718538785e-19	442.5	1.71579	9.95334171973667e-11	247.5	3.17321	2.81260747632086e-29	211
maker-VaccDscaff26-snap-gene-196.29-mRNA-1	349	219	235	197	193	348	392	993	1309	833		543	2048	4010	4412	2545	1027	8241	15712	16551	10239	3.14001e+07	3520	16551	1.90775	2.21654391645275e-39	828.5	2.73141	3.01078906768031e-71	753	4.00919	2.96311574231427e-189	8789	3.02192	1.0767366301377e-102	2477.5	4.48481	1.79080147178072e-197	2304.5
maker-VaccDscaff26-snap-gene-304.43-mRNA-1	383	186	260	180	119	337	1471	5941	6652	5263		236	518	807	753	568	398	2020	3753	3213	2080	5.03781e+06	1757	6652	4.3014	7.33008959193041e-81	3494.5	5.20581	8.46426241192192e-112	3416	3.01022	3.97781861124275e-40	1805.5	1.66988	2.17200877644064e-12	494.5	2.06317	2.18214172481635e-18	466.5
maker-VaccDscaff26-snap-gene-304.49-mRNA-1	273	119	142	111	60	288	1010	4154	4727	3557		198	683	1349	1126	868	524	3400	6697	5764	3904	5.17315e+06	1948	6697	4.03173	6.63347866159942e-53	2507.5	5.41116	1.30088085612356e-87	2419	3.45722	1.37283229826091e-39	3144	2.50584	2.72894223692008e-20	662	3.34287	3.02234217541429e-34	618.5
maker-VaccDscaff26-snap-gene-305.47-mRNA-1	3	0	2	0	2	2	7	38	52	40		1	6	10	9	5	1	27	67	56	27	531.33	18	67	4.32767	5.21020584304741e-12	27	6.08199	2.27598383267767e-7	26	5.3012	2.00095997364505e-13	28.5	2.56559	0.00290312	5	3.58467	0.00230729	4.5
maker-VaccDscaff26-snap-gene-324.58-mRNA-1	31	45	44	18	10	30	302	338	294	71		108	1096	1564	1661	1488	133	1515	2386	2324	1210	745509	733	2386	3.27276	1.03521e-05	162	4.00125	2.39119629074403e-7	156	4.12218	1.30277153427218e-8	1228.5	3.93212	7.17690239233866e-8	884.5	6.49968	4.83355288742106e-19	839.5
maker-VaccDscaff27-augustus-gene-146.27-mRNA-1	0	16	25	31	30	0	55	159	135	92		26	80	90	115	270	20	36	49	89	180	6075.61	75	270	7.84015	6.22914998118376e-12	67.5	2.09473	8.03151e-06	83	2.12027	3.80603e-06	54.5	2.10834	4.0082e-06	70.5	1.87129	2.71982e-05	73
maker-VaccDscaff27-augustus-gene-253.12-mRNA-1	61	27	44	52	35	49	112	197	281	121		69	149	133	221	127	36	96	139	279	183	6779.84	121	281	2.50742	6.30305085687664e-8	165	2.41424	5.63933841479334e-7	166.5	2.9502	2.28600342366485e-10	157.5	1.66122	0.000570234	145	2.06736	8.18769e-06	136.5
maker-VaccDscaff27-augustus-gene-254.30-mRNA-1	11	6	13	4	4	14	16	58	63	31		51	310	571	490	317	54	395	838	483	245	72829	199	838	2.14791	7.10996701236536e-7	38.5	3.89317	7.51453619360068e-11	33.5	3.13805	5.86929830183061e-18	268.5	3.25628	9.48812377623515e-19	270.5	6.83467	2.54393631860661e-34	247
maker-VaccDscaff27-augustus-gene-261.27-mRNA-1	42	191	200	109	28	38	199	413	277	197		28	117	228	268	68	45	421	1185	1141	358	134216	278	1185	2.84067	2.28871035484506e-13	157.5	1.33588	0.00116925	193	4.63874	1.15493826376465e-35	593	3.24461	3.47656573847551e-16	148	1.29079	0.000714895	188.5
maker-VaccDscaff27-augustus-gene-277.24-mRNA-1	0	0	0	1	1	0	13	30	84	95		0	43	115	176	212	7	175	473	620	797	66081.6	142	797	7.16657	1.17860232512552e-10	42	5.75529	3.84956117480151e-12	42.5	6.42634	2.1202570462073e-60	313.5	8.13751	2.40136047879437e-13	88	6.81972	1.06343783386223e-17	88.5
maker-VaccDscaff27-augustus-gene-28.21-mRNA-1	0	14	25	17	13	0	29	72	109	73		1	31	58	81	40	12	161	294	265	150	8798.51	72	294	7.53453	6.86862750748127e-12	54.5	2.6327	1.0022431121137e-13	63	4.39399	5.60853871222818e-42	138.5	6.00324	5.48237707493559e-14	41	2.20787	1.60462345452827e-10	49
maker-VaccDscaff27-augustus-gene-296.26-mRNA-1	9	5	10	20	32	10	34	76	115	47		21	61	86	123	72	29	89	142	137	80	2130.24	60	142	3.4079	6.01605004371438e-17	62.5	2.51282	2.863235418003e-10	67.5	2.20057	6.03115990040172e-10	83	2.49823	2.60387276338953e-11	72	2.60448	8.12155328820691e-12	71.5
maker-VaccDscaff27-augustus-gene-304.50-mRNA-1	2	14	20	17	25	2	33	68	59	44		20	72	157	125	71	10	159	367	304	79	12562.1	82	367	4.64495	6.77704357390027e-12	30.5	1.74716	0.000721485	38	4.80849	5.25670882227911e-26	157	2.61974	9.18783203430415e-9	72.5	2.83217	7.69724299331648e-10	71
maker-VaccDscaff27-augustus-gene-362.29-mRNA-1	20	20	15	14	16	16	30	76	90	39		43	170	331	278	190	36	223	429	263	135	18480.9	122	429	2.42452	1.76573957583009e-9	53	2.68707	1.09359494256308e-9	52	2.86628	1.43371628144885e-15	149.5	2.68888	1.08910930931833e-13	160.5	4.30552	1.05339424310797e-25	146
maker-VaccDscaff27-augustus-gene-42.22-mRNA-1	34	12	3	9	4	39	231	273	275	234		140	327	349	377	308	263	593	826	620	349	60549.2	263	826	2.81265	4.71816476980946e-40	157	4.87155	7.13947683312254e-45	142	1.23575	1.14205150306944e-12	441.5	1.4285	6.21459585572313e-15	258.5	5.33112	2.96297560641073e-55	193
maker-VaccDscaff27-augustus-gene-54.31-mRNA-1	6816	3231	2615	2257	1646	7021	5754	13601	17182	12095		2797	7644	9689	8608	5561	4157	16301	23846	16313	10174	4.32935e+07	8865	23846	1.29102	7.71462422124528e-21	12101.5	2.92781	8.28023278047848e-102	9719.5	1.97223	3.97450398963886e-47	10235	1.62137	8.79833135972391e-32	5702.5	1.93068	3.55795991928618e-45	5432.5
maker-VaccDscaff27-snap-gene-241.37-mRNA-1	32	26	34	39	27	25	108	313	389	268		43	74	114	113	123	59	206	419	514	437	29145.8	168	514	3.90296	2.37824313798272e-29	207	3.30136	2.4263678069311e-21	214	3.12608	7.26920486878973e-22	286.5	1.38744	0.000126792	78	1.5276	1.67543e-05	76
maker-VaccDscaff27-snap-gene-315.53-mRNA-1	148	129	184	162	150	140	209	309	325	192		107	305	242	336	225	103	262	291	279	157	5934.53	213	336	1.21101	1.70722e-05	232.5	0.999049	0.000908594	243.5	1.42869	4.36364745891632e-7	191	1.6487	4.98594281551377e-9	221.5	1.04675	0.000163687	249
maker-VaccDscaff27-snap-gene-82.32-mRNA-1	0	0	0	0	0	0	1	1	6	3		31	74	66	108	111	33	94	95	67	52	1840.64	37	111	5.33425	7.97649e-05	3	4.92647	0.000540963	3	0.998947	0.00292695	50	1.77459	4.11113620770008e-8	69.5	8.96679	5.95304233869347e-13	54
maker-VaccDscaff28-augustus-gene-197.19-mRNA-1	720	144	201	295	529	738	331	1498	2187	1941		200	400	705	592	560	530	1581	2660	2223	1633	693447	983	2660	1.56725	6.52632869512721e-11	1462.5	2.89057	4.01939916147312e-33	1241	2.06829	5.06920845798289e-18	1376.5	1.56749	3.50137084963936e-10	396	1.00812	4.49229e-05	443.5
maker-VaccDscaff28-augustus-gene-216.15-mRNA-1	0	0	3	1	1	0	15	202	272	188		2	31	77	102	82	2	92	173	235	183	9411.19	83	272	10.7086	3.76494227747217e-17	136	7.44334	6.79713808461646e-19	136.5	6.35973	4.68298530767463e-30	118.5	5.37506	1.32649908146859e-16	52	6.0382	2.86598738195325e-13	51.5
maker-VaccDscaff28-augustus-gene-219.27-mRNA-1	1	6	6	4	4	3	325	1219	1982	2161		26	187	459	469	324	68	249	297	151	100	508059	402	2161	9.13827	3.68333878492308e-74	992.5	8.72184	1.54247840381257e-67	993	1.161	0.000192162	109.5	4.12142	6.66054201410442e-39	247.5	6.64173	5.99240494566492e-40	236.5
maker-VaccDscaff28-augustus-gene-25.27-mRNA-1	11	7	15	10	20	7	84	142	195	244		72	187	186	166	115	112	282	268	269	186	9627.27	129	282	4.7301	1.6788111884719e-43	101	4.26317	4.10589000229267e-36	102.5	1.25932	1.44597000378173e-11	190.5	1.19772	4.67871339860685e-9	119	4.03994	1.64785293894581e-33	88
maker-VaccDscaff28-augustus-gene-253.17-mRNA-1	69	33	52	33	80	71	70	216	311	270		31	73	187	144	98	19	490	1280	933	424	146402	244	1280	2.12488	1.08028058708177e-9	191	3.20981	6.47941721257969e-18	172	5.56032	1.56376976970435e-53	476	2.18946	4.87029009382329e-9	87.5	2.10798	1.28777586714986e-8	88.5
maker-VaccDscaff28-augustus-gene-312.48-mRNA-1	12	28	41	28	30	12	102	126	161	173		15	68	88	165	188	51	120	123	215	190	4862.54	97	215	3.70296	6.25863457774794e-22	86.5	2.49952	8.53131957007418e-12	94.5	2.06748	3.71763780324954e-10	133	3.43553	7.64252117904647e-20	90	2.52709	7.19870976861098e-13	96.5
maker-VaccDscaff28-augustus-gene-349.38-mRNA-1	27	3	4	4	1	32	61	462	618	524		87	340	942	1177	716	120	2124	5364	5591	3577	3.6562e+06	1089	5591	4.27499	4.32088445722273e-64	325	7.04225	1.59212362512928e-49	311	5.52848	6.06006939824779e-145	2855.5	3.75858	8.94015001044949e-62	632	7.97104	1.69407258031672e-64	590.5
maker-VaccDscaff28-augustus-gene-98.17-mRNA-1	22	40	47	24	22	22	93	121	102	37		25	130	215	146	36	4	394	758	596	211	54451.5	152	758	2.17213	8.74259e-06	62	2.06327	6.75602e-05	63	7.20213	9.55505308886082e-38	300	2.52935	1.7920819491224e-7	85.5	2.57004	7.98508980566245e-8	85
maker-VaccDscaff28-snap-gene-183.30-mRNA-1	0	0	0	0	0	0	0	21	30	49		1	8	23	33	27	0	33	95	125	82	1620.16	26	125	7.55129	1.16699750102127e-8	15	7.1435	1.70495171196651e-7	15	8.04242	3.74346653648848e-12	62.5	4.17608	1.07790293357205e-7	17	7.27202	2.40323876936249e-8	16.5
maker-VaccDscaff28-snap-gene-195.32-mRNA-1	349	736	616	508	421	361	1021	1275	1264	928		835	2440	3130	2576	902	321	3434	4228	2911	1211	1.62726e+06	1473	4228	1.80761	1.18591728975831e-25	812.5	1.31582	1.18597607632924e-13	886	3.17841	4.77804753685392e-79	1616	1.62577	1.08496992001601e-21	1705.5	2.34273	1.08110852463072e-43	1542
maker-VaccDscaff293-augustus-gene-0.43-mRNA-1	269	265	253	212	197	229	924	1241	1325	622		129	399	561	518	200	170	887	1278	1324	584	192326	579	1325	2.53044	1.85832564765284e-15	777	2.6428	3.95257898249206e-16	768.5	2.95614	1.82317554395772e-20	747	1.99975	1.40481957063096e-9	323.5	1.28771	7.76537e-05	365
maker-VaccDscaff29-augustus-gene-199.30-mRNA-1	0	1	11	14	14	0	81	836	1152	1155		11	283	705	965	717	46	1224	3442	3918	2919	1721295	875	3918	10.93	4.54124497315034e-21	576	6.35423	1.07331609668318e-30	583	6.4084	1.37142458464962e-37	1982	6.31672	6.77407923123155e-31	488	6.09935	4.01068956997564e-29	489.5
maker-VaccDscaff29-augustus-gene-259.31-mRNA-1	44	52	72	66	50	48	113	161	149	95		96	195	217	284	150	135	218	335	489	309	17265.8	164	489	1.61053	4.7303048671069e-8	98.5	1.16483	0.00020096	107.5	1.85346	5.069753902258e-12	312	1.55648	2.71603965745789e-8	190	2.08811	1.03551441412712e-13	175
maker-VaccDscaff29-augustus-gene-305.28-mRNA-1	47	0	0	1	0	36	11	151	338	246		9	202	523	677	391	5	1353	2613	2782	1664	901650	552	2782	3.20553	2.14504394601712e-46	187	7.75634	1.03467359785756e-23	169.5	8.99325	2.81891380611693e-145	1393.5	6.21822	7.03364126647223e-82	343	8.75923	5.17182596140049e-31	339
maker-VaccDscaff29-augustus-gene-326.15-mRNA-1	98	58	52	56	41	93	314	567	555	382		85	219	294	248	116	369	652	810	836	513	73057	318	836	2.56542	8.34933986840898e-32	324	3.29291	6.2472764884147e-44	305.5	1.1771	2.74332647743029e-8	602.5	1.53345	2.51665404363629e-11	166.5	2.13155	4.2023512571083e-19	152
maker-VaccDscaff29-augustus-gene-64.34-mRNA-1	12	411	774	707	680	18	325	1494	2112	1612		148	999	1525	1523	2004	74	686	1364	1071	1208	452192	937	2112	6.85552	4.95868450656307e-74	1065	1.57737	1.00658e-05	1409.5	3.83599	5.07806599425317e-29	572.5	3.35487	7.32801190333443e-23	835.5	1.10635	0.00132294	1115
maker-VaccDscaff29-augustus-gene-7.44-mRNA-1	2289	51	157	109	53	2287	1613	10347	14324	7507		511	5091	12763	12215	10014	449	22891	41878	35025	25852	1.82709e+08	10271	41878	2.64654	3.01297697600646e-12	8305.5	7.03583	1.75318543007878e-76	7216.5	6.28309	3.85414499633993e-64	17737	4.57944	3.02647279569567e-34	6363	6.80616	1.97313089590079e-72	6162
maker-VaccDscaff29-snap-gene-11.26-mRNA-1	927	1682	1870	1721	1215	886	4344	5539	4974	2472		2243	7498	9512	9457	6856	3908	8531	10466	10505	5732	1.17687e+07	5017	10505	2.48739	7.70367916323407e-7	2930	1.53126	0.00552004	3347.5	1.42653	0.00773566	7206.5	2.07582	6.12393e-05	5850	2.45805	6.83991503538121e-7	5589
maker-VaccDscaff29-snap-gene-143.51-mRNA-1	45	118	107	81	78	47	216	311	307	164		181	579	730	769	813	356	766	871	775	608	94276.5	396	871	2.71056	5.44523195422705e-35	177	1.91839	9.65311762000929e-19	194	1.12131	4.54540964443045e-9	565.5	2.07915	2.53798505147223e-27	475	3.24204	3.55780736303713e-56	425
maker-VaccDscaff29-snap-gene-151.27-mRNA-1	16	24	53	34	47	7	34	85	76	94		75	220	265	233	135	65	370	656	453	148	37527.3	154	656	3.38243	4.37408963750708e-16	41.5	1.16085	0.00144522	55	2.79926	1.19843238610915e-22	259	1.62989	4.74358999383999e-8	154	2.76472	1.02080070468996e-18	133.5
maker-VaccDscaff29-snap-gene-235.27-mRNA-1	92	78	46	66	43	91	1013	1616	1986	1371		659	2811	4697	4956	7241	380	2276	3575	3470	4300	5.15526e+06	2038	7241	4.43708	1.24655005416708e-131	1038.5	4.90913	8.64655285892622e-137	1026	3.18771	2.64635950325862e-82	1925	2.90991	1.73083548790857e-69	2807.5	6.22849	2.63627910610963e-223	2511
maker-VaccDscaff29-snap-gene-238.31-mRNA-1	4	0	0	0	0	0	8	55	40	28		0	22	64	89	55	0	115	284	354	211	13112.4	66	354	6.0891	1.01441360442455e-7	20	7.54022	1.45746550053019e-8	20	11.3925	4.07035630499614e-19	177	8.99624	3.2307736586024e-12	44.5	8.69285	6.95999781025309e-12	44.5
maker-VaccDscaff29-snap-gene-243.30-mRNA-1	139	81	98	79	103	146	691	2260	2612	2519		181	480	799	843	557	364	1849	3029	2900	2077	1.23855e+06	1090	3029	4.15507	3.55479473086101e-123	1379	5.04022	2.09081363819679e-150	1345.5	2.9923	9.43789261145035e-71	1632	2.20874	2.86271713237833e-35	512	3.40919	4.31503938276181e-69	461
maker-VaccDscaff29-snap-gene-292.36-mRNA-1	1	1	0	0	0	0	1	12	21	11		1	10	29	13	12	10	42	86	79	40	791.21	18	86	7.01925	2.57820553898501e-7	10.5	6.61151	2.86375e-06	10.5	2.87113	5.45730976344621e-7	44.5	2.88155	0.00120298	7	5.94773	1.09094e-05	6.5
maker-VaccDscaff29-snap-gene-310.48-mRNA-1	206	18	17	15	4	233	466	2279	3170	2385		88	531	1238	1100	799	126	2332	4961	4363	3446	2.83309e+06	1389	4961	3.76203	1.31004945712728e-78	1701.5	7.66288	5.73271333072902e-143	1592.5	5.10439	5.42993611456172e-140	2244.5	3.622	2.50089271826425e-64	594	6.13679	2.06805010262147e-92	557.5
maker-VaccDscaff29-snap-gene-311.58-mRNA-1	97	93	84	43	34	88	856	916	698	204		73	457	691	842	873	84	459	680	957	689	125845	446	957	2.98126	3.86392e-05	393	4.02074	5.802101439157e-8	370.5	3.50106	1.36939e-06	520.5	3.52459	1.31416e-06	457.5	4.29153	1.43236727254962e-9	442.5
maker-VaccDscaff2-augustus-gene-176.16-mRNA-1	14	12	2	8	12	23	145	113	148	303		14	141	240	177	97	48	210	299	202	282	11597.8	124	303	2.68287	6.51436133683526e-11	85.5	4.04492	1.77810014263492e-16	78	2.06651	1.51089123746038e-7	125	3.64788	3.21528759445311e-17	95.5	4.30169	1.69928157456908e-19	92.5
maker-VaccDscaff2-augustus-gene-236.18-mRNA-1	32	8	6	9	4	35	140	658	925	653		15	389	913	964	726	25	1239	2192	2134	1485	558892	628	2192	4.71164	2.05809074016045e-55	480	6.62369	1.6820898847173e-60	467	6.35731	6.38814967797709e-99	1079.5	5.94804	1.8605405365897e-68	489.5	6.68297	1.51051046413801e-62	486.5
maker-VaccDscaff2-augustus-gene-326.23-mRNA-1	0	0	0	2	4	2	65	859	1374	1222		0	0	16	21	20	0	30	150	143	125	222976	202	1374	8.8558	1.54478064499043e-23	688	9.19445	5.88346327607807e-21	688	10.0867	4.83450100292434e-12	71.5	6.9513	3.9708e-06	10.5	3.20567	0.00156572	11.5
maker-VaccDscaff2-augustus-gene-333.29-mRNA-1	49	604	843	730	541	82	2304	4240	4358	2359		745	3771	4150	2438	2057	69	1177	2710	1549	1254	2.18871e+06	1802	4358	5.732	3.47776413521096e-32	2220	2.57634	3.97231623388122e-7	2544	4.48274	8.40708095036528e-20	809	1.7097	0.0009761	1591.5	1.73834	0.000436625	1584
maker-VaccDscaff2-augustus-gene-334.29-mRNA-1	800	676	603	519	384	767	800	1298	1605	1272		1826	2617	4272	4258	2653	2160	7112	14624	11893	6251	1.97054e+07	3320	14624	1.06454	1.9620279874684e-8	1186	1.62726	1.67462146789592e-17	1062	2.46061	7.30667392860653e-42	7026.5	1.22108	7.63434777539861e-11	3042	3.03473	2.10741737402677e-61	2388.5
maker-VaccDscaff2-augustus-gene-443.35-mRNA-1	3	9	11	6	2	9	363	392	426	174		2	24	40	56	52	11	25	46	79	158	22207.1	94	426	5.53848	1.07894093736568e-13	217.5	6.08934	3.19096946491738e-14	216	2.81422	0.000275995	45	4.46711	8.97992218710545e-7	29	3.15834	8.87694e-05	31
maker-VaccDscaff2-augustus-gene-63.19-mRNA-1	36	70	156	155	129	29	398	2927	3991	3527		26	244	830	812	605	19	1221	2771	2619	1634	1.94868e+06	1110	3991	7.08048	1.04868198427356e-147	2010	4.68063	8.33952114433597e-82	2073	7.07195	3.11782919128669e-138	1319	4.95635	8.44863314299864e-68	419	2.38386	4.73214510778317e-22	483.5
maker-VaccDscaff2-augustus-gene-67.14-mRNA-1	2076	559	574	387	164	2167	4804	21852	29867	20549		573	14960	31918	33189	19143	998	40014	73091	63875	36907	5.57978e+08	19883	73091	3.78442	1.21413143916474e-33	16017	6.26775	7.10925262040884e-89	15127	5.9982	4.96898239909918e-83	32436.5	5.85584	1.95712297745646e-78	16881	6.41994	3.88064719778606e-94	16788
maker-VaccDscaff2-snap-gene-197.41-mRNA-1	0	0	0	0	0	0	1	11	21	32		1	27	23	58	21	0	77	190	264	158	7161.3	44	264	7.0612	2.71689574996319e-7	10.5	6.65341	2.96775e-06	10.5	9.13443	2.90680244673156e-14	132	4.92855	3.03956452028982e-9	29.5	8.07221	1.43189462671453e-9	29
maker-VaccDscaff2-snap-gene-251.41-mRNA-1	96	62	61	48	61	121	336	497	511	635		149	235	303	341	376	369	570	842	893	902	85500.8	370	902	2.07505	4.05788090016772e-36	316	3.38953	1.08989074617683e-65	279.5	1.27262	8.8635570875923e-17	631	1.1858	1.71107704981077e-12	245	2.80282	1.04590953387051e-45	194.5
maker-VaccDscaff2-snap-gene-257.32-mRNA-1	1533	1535	1444	1369	1218	1488	1792	2778	3045	2157		2570	4692	7026	7156	5585	3103	10128	16909	15833	10017	2.6985e+07	5069	16909	1.03256	2.45171787471428e-25	2266.5	1.15274	2.67631176301249e-30	2207	2.35084	4.96313850441439e-135	9468	1.47723	1.26007934128157e-52	4863	2.38545	1.27388530413551e-132	4262.5
maker-VaccDscaff2-snap-gene-342.31-mRNA-1	0	0	0	0	1	0	5	15	47	93		3	0	5	15	111	0	0	0	5	15	1315.99	16	111	8.2032	4.7062278120038e-10	23.5	7.79545	8.62798622635004e-9	23.5	5.30623	0.000195519	2.5	2.29936	0.00148256	9	6.16933	3.11645e-06	7.5
maker-VaccDscaff2-snap-gene-401.24-mRNA-1	1688	1481	1891	1793	1376	1670	3135	3528	4019	2038		1653	2669	3460	4284	3602	1947	2605	3444	3970	3166	965607	2671	4284	1.26617	7.57238309868108e-9	2844.5	1.16421	2.87340496477406e-7	2906	1.02737	4.66199e-06	2958.5	1.37405	4.59181695675236e-10	2968.5	1.25652	6.28562161743807e-9	3038.5
maker-VaccDscaff2-snap-gene-406.51-mRNA-1	7	4	2	0	0	7	96	75	64	53		6	19	19	33	15	17	13	41	75	157	2181.56	35	157	3.19635	3.85895838490706e-7	35.5	6.36822	3.0407324469769e-7	32	2.07464	0.000474726	46	2.38289	0.000439017	19.5	5.39452	6.92021e-06	16.5
maker-VaccDscaff2-snap-gene-409.60-mRNA-1	73	250	369	347	225	65	468	859	753	295		351	2723	2604	2083	1061	535	2340	1631	1202	553	825497	939	2723	3.52554	1.16177751604583e-28	409	1.11673	0.000981622	550	1.16518	0.000312779	868.5	2.56421	8.58202809715585e-17	1217	2.58268	1.99993229399875e-17	1215
maker-VaccDscaff2-snap-gene-47.42-mRNA-1	0	0	0	0	0	0	2	21	37	16		0	7	13	21	13	0	57	140	162	123	3089.02	31	162	5.99219	1.54691101413181e-7	18.5	7.44316	2.16781210808224e-8	18.5	10.2636	1.005866996032e-15	81	6.93765	1.46033370069274e-7	10.5	6.63419	2.44143677019152e-7	10.5
maker-VaccDscaff302-augustus-gene-0.32-mRNA-1	1399	55	126	104	61	1494	854	5800	8027	4130		194	1930	4851	4795	3834	178	9425	16254	14065	9932	2.79237e+07	4375	16254	2.42543	1.09390161526378e-11	4760.5	6.26397	4.87326512780257e-68	4065.5	6.29645	7.72658050320765e-72	7121.5	4.62492	1.01966122171026e-38	2494.5	5.52076	1.01109818138181e-53	2449.5
maker-VaccDscaff30-augustus-gene-117.29-mRNA-1	16	68	60	30	24	13	104	124	135	55		78	590	830	704	521	107	537	732	459	239	85573.9	271	830	3.29207	1.10940986594587e-18	74	2.17022	1.82213618270065e-9	82.5	2.10089	9.52986703591832e-12	283	3.17715	7.13564898988673e-25	391	4.54891	2.11164060300108e-42	367
maker-VaccDscaff30-augustus-gene-161.25-mRNA-1	390	445	741	840	969	425	1411	7116	10758	7356		400	2106	4548	4522	3214	558	6886	12094	13375	8566	2.04518e+07	4336	13375	4.66137	1.80803602767939e-105	5591.5	3.6777	3.07868233992522e-66	5799	4.58086	4.13576514596053e-103	6966.5	3.4991	4.46164006658935e-59	2461	2.42737	8.91696723356411e-30	2681
maker-VaccDscaff30-augustus-gene-208.35-mRNA-1	438	278	363	386	392	413	473	1865	2643	2157		173	767	1443	1612	1055	235	2510	4015	4094	2394	1.72459e+06	1385	4094	2.6758	1.84362582302739e-63	1528	2.77445	3.84688032220119e-66	1514.5	4.11706	1.32594335091755e-146	2164.5	3.21908	3.74865494722212e-83	892.5	2.06136	2.28566973968445e-37	999
maker-VaccDscaff30-augustus-gene-208.37-mRNA-1	1306	730	958	971	959	1326	1370	5827	7595	6278		787	3995	7712	8610	5456	1004	12381	21121	20843	13122	4.72883e+07	6118	21121	2.51783	7.06362053170757e-66	4460.5	2.96664	2.84401572323469e-89	4283	4.37567	2.73952570451275e-198	10923.5	3.45087	7.35342759521571e-121	4698.5	3.14769	1.38752201004366e-101	4790.5
maker-VaccDscaff30-augustus-gene-267.32-mRNA-1	419	2876	4621	4501	2585	416	3007	7045	9438	5239		638	7373	15016	13943	6940	804	5746	13244	12515	5014	2.31199e+07	6069	15016	4.50342	2.73629315925955e-74	4927	1.06832	6.64182e-05	6969.5	3.96015	2.7581971792617e-58	6659.5	4.44947	7.44755488524355e-73	7290.5	1.63135	5.14491867134332e-11	9222
maker-VaccDscaff30-augustus-gene-282.25-mRNA-1	3	8	33	47	70	1	712	15379	33546	39391		6	1448	9970	17913	18249	154	11992	48432	62586	53900	4.83592e+08	15692	62586	14.7998	2.64717656256893e-65	16773.5	9.46873	1.30316141748299e-86	16796.5	8.66079	1.51406114356243e-77	31370	11.3997	1.07345340066214e-91	8959.5	8.56365	9.64510012390075e-72	8980
maker-VaccDscaff30-augustus-gene-297.38-mRNA-1	1442	175	292	331	338	1496	1878	10353	13478	9075		289	3456	7186	8340	4675	664	18721	33846	29897	18979	1.21465e+08	8246	33846	3.17141	1.54667905715752e-40	7487	5.34663	1.85363886085309e-109	6904.5	5.49062	2.30105606423596e-119	15280.5	4.85088	2.25756951815612e-90	4314.5	4.65422	7.57701383355988e-84	4335.5
maker-VaccDscaff30-augustus-gene-305.45-mRNA-1	5	2	6	1	0	7	82	134	138	87		8	55	61	55	20	16	50	64	70	39	2031.99	45	138	4.19539	1.98935498426564e-9	72.5	6.46665	1.1805655747147e-10	69.5	2.05785	0.00347306	43	2.68233	0.000254722	31.5	5.15133	1.50245877553322e-7	28
maker-VaccDscaff30-augustus-gene-332.29-mRNA-1	188	238	254	255	250	179	317	773	786	721		562	1073	1518	1543	1293	863	2456	3847	4139	2941	1.72622e+06	1210	4139	2.12764	8.99507351492811e-24	482.5	1.6205	7.8991702325508e-14	520.5	2.26083	5.71723619289728e-29	2501	1.45538	3.02542570491583e-12	1052.5	2.59369	5.20959688035792e-36	899
maker-VaccDscaff30-augustus-gene-338.22-mRNA-1	470	135	217	187	142	457	647	2695	3678	2536		169	827	1221	1426	1184	480	2061	2663	2551	1826	1.33524e+06	1279	3678	3.00664	9.77781721087432e-43	2067.5	4.29256	8.80450156685311e-81	1932.5	2.4071	1.30433272149109e-27	1515.5	3.06976	8.54352136846948e-42	797.5	2.92608	2.38960219487767e-38	806.5
maker-VaccDscaff30-augustus-gene-59.19-mRNA-1	30	46	86	84	36	24	253	1405	1735	1063		30	1100	2191	2102	1526	27	3485	6953	6225	3559	5.10304e+06	1598	6953	6.17852	2.10354358866008e-31	879.5	4.3535	1.41307011999719e-16	909.5	7.83632	3.20882364719798e-51	3126	6.10867	6.51334242368582e-31	1066	4.63064	1.9578307364138e-19	1093
maker-VaccDscaff30-augustus-gene-96.41-mRNA-1	1	0	3	2	0	0	45	530	904	794		1	22	62	86	39	3	89	304	377	288	92519.5	178	904	11.4789	1.99146541285921e-17	452	8.58874	3.49878517550374e-24	453	6.81638	6.08937487651554e-22	190	5.36477	1.98029411218734e-10	43.5	5.20005	8.4372109150928e-10	44
maker-VaccDscaff30-snap-gene-110.54-mRNA-1	7	24	43	64	116	6	152	182	283	491		51	167	143	223	88	129	293	315	309	205	19298.6	165	491	5.446	9.60653084743696e-42	144.5	2.12603	1.13137672410685e-13	173.5	1.25969	3.6342e-06	219	2.106	1.12714025406335e-13	137	1.77578	2.07630295488014e-10	143.5
maker-VaccDscaff30-snap-gene-181.25-mRNA-1	1504	526	537	560	574	1520	966	2662	3438	3054		633	913	1663	1457	1345	485	2737	5221	4410	3159	2.29609e+06	1868	5221	1.17718	1.25206781408211e-11	2479	2.61811	1.93418582656925e-51	1999	3.18444	1.35264377358954e-77	2447.5	1.20307	1.34302641617507e-11	1045	1.37977	3.01028659386116e-15	1008.5
maker-VaccDscaff30-snap-gene-57.21-mRNA-1	0	1	12	6	3	0	24	97	114	85		0	20	50	44	36	0	57	170	123	92	3007.66	47	170	9.4596	3.12934192024092e-13	57	4.1948	3.6802528428918e-13	60	8.0267	4.41195278263256e-12	61.5	6.13808	1.92729705137192e-7	22	2.82247	8.92903373801093e-7	25
maker-VaccDscaff311-augustus-gene-0.31-mRNA-1	248	729	668	677	760	245	1246	1390	1468	1259		698	1711	2360	2486	2679	1440	2742	3506	3240	2712	1.08618e+06	1613	3506	2.58404	1.86785194585737e-100	856.5	1.11602	8.13149726373604e-21	1072.5	1.16973	2.45176940710497e-25	2340	1.83061	4.47148031085543e-58	1592	1.87482	1.91715403801083e-60	1581.5
maker-VaccDscaff31-augustus-gene-308.39-mRNA-1	21	27	31	22	32	37	87	469	565	509		41	523	1307	1137	434	125	2548	5197	4670	2546	2.95738e+06	1016	5197	3.92458	1.23158141625233e-31	301	4.66474	4.98240002746705e-37	293.5	5.21574	3.67448177263405e-63	2397.5	4.74102	2.63601275290195e-46	589	5.6734	6.53774251574639e-56	579.5
maker-VaccDscaff31-augustus-gene-324.32-mRNA-1	594	2041	3901	3015	2891	543	5166	16444	19911	14250		794	12015	26918	30039	18561	1419	51915	98219	86612	48386	9.95991e+08	22182	98219	5.19471	1.45913042448908e-82	10227	2.72334	4.10995060520475e-23	11463	5.93106	1.24673721205989e-108	44015.5	5.24044	4.24943952735169e-84	15416.5	3.3166	6.58932514504104e-35	16527
maker-VaccDscaff31-augustus-gene-73.24-mRNA-1	320	231	244	244	166	309	480	764	665	282		345	932	1705	1899	1296	922	1366	2156	2051	1046	475099	871	2156	1.10153	0.000166358	487	1.44296	1.44257e-06	454.5	1.15269	7.44002e-05	1486.5	2.45757	1.85406001385824e-18	1122	2.95681	1.91409336859228e-26	1071.5
maker-VaccDscaff31-snap-gene-275.28-mRNA-1	6231	537	753	810	829	6067	2994	18506	34783	27432		6219	9773	20415	17472	13447	1489	39340	75327	62656	46625	5.73649e+08	19585	75327	2.51922	1.49997844597061e-22	20425	5.42336	9.80445801072892e-100	17796.5	5.39453	6.03449214818991e-100	32072.5	1.49028	2.28174559367819e-8	11845.5	4.43011	1.91017812142888e-67	9141
maker-VaccDscaff31-snap-gene-90.13-mRNA-1	38	65	74	57	52	34	117	215	162	179		54	298	541	475	471	197	807	1108	765	664	117911	319	1108	2.24023	9.99357737700668e-13	98	1.49564	3.9625e-06	109.5	1.95311	3.41033344626359e-12	481	3.12033	2.89147929292403e-26	264.5	3.04741	4.7724679315132e-25	266
maker-VaccDscaff32-augustus-gene-159.26-mRNA-1	596	425	736	819	1030	668	2031	11152	16789	12076		173	1156	2248	2020	1746	245	3386	4710	6069	4399	2.69387e+07	3624	16789	4.65065	3.26073411061442e-71	8728.5	4.35667	3.82244219557857e-62	8804	4.62784	3.88730977913607e-69	3157	3.54529	1.45559525975495e-39	1096.5	1.30189	1.24032e-06	1419.5
maker-VaccDscaff32-augustus-gene-200.31-mRNA-1	269	438	695	711	976	293	2472	3879	4537	5337		912	3603	4598	3503	2055	1423	6590	8132	5428	2931	6.02744e+06	2939	8132	3.94951	4.89776070049517e-121	2415	2.67389	2.24601932363813e-57	2624	1.93131	3.09271067000823e-31	3425.5	1.94126	4.54156987618437e-31	2207.5	2.30121	2.08325139714651e-43	2107
maker-VaccDscaff32-augustus-gene-21.27-mRNA-1	359	716	1145	1089	1023	325	1292	3498	4018	2927		31	1247	2697	2595	1837	31	4145	8249	7198	4534	6.27295e+06	2448	8249	3.62689	5.05430768591034e-80	2171.5	1.88275	1.99383717594902e-22	2553.5	7.8353	2.01996490811799e-268	3614.5	6.33297	5.4308134192926e-159	1313	1.25215	6.76275869667283e-11	1842
maker-VaccDscaff32-augustus-gene-249.23-mRNA-1	0	0	9	7	5	0	23	138	186	277		0	5	15	35	28	0	26	66	104	109	7435.9	52	277	8.30635	4.02993553154027e-13	93	4.65357	5.74446160049983e-17	96.5	7.76686	1.908869456707e-11	52	7.64894	9.56776662681668e-9	17.5	2.24071	8.41015e-05	21
maker-VaccDscaff32-augustus-gene-255.25-mRNA-1	2	0	0	0	0	2	1	6	18	3		0	8	18	14	7	4	70	210	177	154	5253.27	35	210	2.97714	0.000622815	10	6.43012	1.1902e-05	9	5.1333	1.50697150847281e-13	90.5	4.5325	0.000512512	7	6.11158	1.1416e-05	7
maker-VaccDscaff32-augustus-gene-297.40-mRNA-1	435	107	138	130	111	415	576	2519	3263	2174		150	656	1039	1173	1081	406	1529	2041	2079	1662	1.01538e+06	1084	3263	2.9726	2.67090576605167e-37	1839	4.63895	6.35600199542831e-82	1696.5	2.35368	1.50753052474608e-23	1242.5	2.96458	9.25433077209084e-35	661.5	3.16378	6.75210374993256e-39	651.5
maker-VaccDscaff32-augustus-gene-313.21-mRNA-1	184	61	32	30	28	196	530	1866	2206	2323		58	73	112	115	70	43	209	405	550	1049	655386	507	2323	3.48944	1.7425469620468e-55	1201	6.15807	3.90322827305688e-115	1118	3.65073	7.23654266552157e-51	296.5	1.02331	0.000157043	86.5	1.91105	1.72433358165879e-11	72.5
maker-VaccDscaff32-augustus-gene-323.35-mRNA-1	2543	323	573	573	552	2519	3551	18405	24283	16600		167	2192	4553	5208	2991	438	12171	21512	19219	12510	7.42009e+07	7544	24283	3.26884	4.64568912460631e-34	13401	5.40513	6.36023537454626e-90	12428	5.45219	4.40062623244558e-92	9828.5	4.96052	4.266299820577e-73	2687.5	3.18408	3.81543931055776e-32	2890.5
maker-VaccDscaff32-snap-gene-162.35-mRNA-1	758	219	219	210	219	755	516	1485	1772	1574		237	382	550	587	542	208	1093	1862	1831	1168	378237	809	1862	1.23139	5.47144530467765e-12	1263.5	3.07222	7.12702404581034e-63	991	3.13282	6.52496279187337e-69	1019.5	1.30728	3.25795627216546e-12	412	1.48014	2.09458466629737e-15	398.5
maker-VaccDscaff333-augustus-gene-0.35-mRNA-1	0	13	6	3	0	1	27	80	58	48		12	160	155	92	85	2	14	46	47	50	2748.54	45	160	5.33507	3.81469163952202e-8	29.5	3.90181	8.37181e-06	30.5	4.1911	5.95356434771842e-7	24.5	2.94134	9.01388e-05	52	4.55798	2.80414337904206e-8	47.5
maker-VaccDscaff33-augustus-gene-228.32-mRNA-1	6	13	22	21	24	4	45	88	74	45		6	45	72	76	10	9	31	62	36	38	755.27	36	88	3.91265	2.28355208418931e-11	39	1.7996	0.000929866	47.5	1.99811	0.000288343	22.5	3.43104	9.15508934258954e-10	41	1.83082	0.00025663	48.5
maker-VaccDscaff33-augustus-gene-231.26-mRNA-1	1521	770	845	851	816	1672	2630	15970	20908	14421		920	4389	7301	7997	5471	1778	13832	19863	18807	14227	5.67383e+07	7749	20908	3.64396	1.1494894958089e-83	11290	4.61736	2.12406563209264e-131	10879.5	3.40258	4.39161620087859e-73	10292.5	3.11913	1.59015564483306e-60	4458.5	3.23076	3.06867066115644e-65	4424
maker-VaccDscaff33-augustus-gene-45.34-mRNA-1	90	66	64	64	55	87	1141	2084	2580	2050		1289	5697	9165	10138	14060	776	4468	7188	7073	8144	2.06182e+07	3814	14060	4.8761	7.20057635203472e-232	1333.5	5.32167	3.10586315417012e-219	1322	3.18702	6.51488860968015e-141	3924.5	2.97386	1.15707353039645e-123	5713.5	7.29545	0	5101
maker-VaccDscaff33-snap-gene-194.50-mRNA-1	92	213	241	189	143	86	380	592	613	356		321	1204	1511	1657	1628	750	1740	1762	1623	1301	420082	820	1762	2.82514	7.79844585098131e-57	349.5	1.69653	1.27540911934461e-22	401	1.11234	3.43703667701009e-12	1186.5	2.36196	2.12038166295823e-49	989	3.13023	5.37677896694437e-80	923
maker-VaccDscaff33-snap-gene-304.30-mRNA-1	274	501	491	469	291	260	1443	1727	1700	889		727	2591	3164	3418	2415	1221	2959	3576	3890	1991	1.58912e+06	1700	3890	2.70846	2.2026263725725e-9	980	1.85847	0.000113108	1084.5	1.67162	0.000393049	2555.5	2.23332	1.33489e-06	2072.5	2.86564	1.19657188631809e-10	1943.5
maker-VaccDscaff33-snap-gene-53.44-mRNA-1	0	0	0	0	0	0	0	7	10	12		0	2	2	4	1	0	8	27	21	19	81.39	6	27	4.19288	0.00210117	5	5.64803	0.000273144	5	4.55757	2.84402e-05	10.5	4.66919	0.00296036	2	4.36573	0.00349542	2
maker-VaccDscaff33-snap-gene-54.36-mRNA-1	65	25	39	26	28	76	457	1821	2020	2029		41	117	217	213	133	81	482	790	808	587	518573	503	2029	4.7257	2.34098850077881e-72	1048	6.24688	5.21281073992536e-94	1023	3.31037	1.88420993127304e-36	444.5	2.34722	5.32032101716226e-16	127	3.00328	3.45166131394719e-22	119.5
maker-VaccDscaff347-augustus-gene-0.32-mRNA-1	6	5	18	32	20	4	10	80	108	55		7	33	48	88	40	5	18	22	37	12	1076.63	32	108	4.546	4.83336489228676e-14	56	1.76057	0.00131004	70	2.66716	6.59301e-06	21	3.46029	9.92711771220481e-10	47.5	1.46659	0.00418214	60
maker-VaccDscaff34-augustus-gene-141.32-mRNA-1	0	0	5	4	1	0	71	379	465	712		4	352	909	1488	1470	39	1292	3625	4604	5950	3.69144e+06	1068	5950	9.63179	6.63822489991919e-17	232.5	6.6322	5.73523257073171e-26	234.5	6.86987	8.88929883979445e-50	2321.5	8.28325	5.73687612509778e-45	746	8.30945	1.51598424487925e-41	746
maker-VaccDscaff34-augustus-gene-236.23-mRNA-1	133	367	394	332	194	111	768	1025	905	380		334	938	1357	1132	719	349	1124	1540	1196	618	203311	696	1540	3.01946	1.50648063062718e-24	508	1.44617	2.81544e-06	618.5	1.77495	1.99250070004521e-9	772.5	1.75883	3.30252503066779e-9	733	1.76827	1.23242773826854e-9	732
maker-VaccDscaff34-augustus-gene-300.22-mRNA-1	1765	841	665	607	447	1796	1530	3538	4525	3057		777	2166	2879	2447	1551	1245	4551	6543	4690	2914	3.27006e+06	2427	6543	1.33318	2.11337343790811e-21	3160.5	2.8964	1.39787976940122e-92	2566	1.91209	8.86950834089915e-43	2967.5	1.6552	2.74975302458576e-31	1612	2.00946	2.23761268695828e-45	1527
maker-VaccDscaff34-augustus-gene-44.26-mRNA-1	3	2	7	4	4	2	24	197	273	447		0	18	41	60	82	0	65	188	196	285	20170.3	95	447	6.54185	1.34525003089051e-27	137.5	5.98871	3.41692829077319e-24	138.5	8.69411	2.20628443329013e-14	98	6.61428	1.24273475617877e-8	30	3.82158	1.18029883323314e-10	32
maker-VaccDscaff34-augustus-gene-7.25-mRNA-1	41	16	31	15	6	38	242	398	430	197		6	19	115	159	79	7	292	1269	1151	483	166138	250	1269	3.48274	1.89769918153331e-7	234	4.78413	1.00585256124105e-11	222.5	7.34023	4.85216019361214e-26	579	4.61786	4.10566978613568e-10	82.5	3.35399	1.21417e-06	87
maker-VaccDscaff34-augustus-gene-70.30-mRNA-1	9	1	2	0	0	10	15	50	85	46		5	63	83	71	25	23	271	425	317	134	18125.6	82	425	3.0242	1.24435215018339e-8	47.5	6.778	1.63503054053309e-8	42.5	3.74817	5.27732363504713e-15	170	3.64458	6.31442905262934e-10	38	6.51848	1.65036964083013e-8	35.5
maker-VaccDscaff34-augustus-gene-85.27-mRNA-1	179	670	588	384	150	160	553	1258	946	714		88	379	785	897	231	111	1458	4805	3776	1236	2.01179e+06	968	4805	2.55828	1.33732158520289e-10	553	1.29897	0.00289778	665	5.07584	1.22877633085467e-38	1943.5	3.3416	8.84438473874271e-17	492.5	1.22233	0.00243996	640.5
maker-VaccDscaff34-snap-gene-112.27-mRNA-1	8	10	13	12	8	11	26	65	69	49		57	95	140	147	135	92	266	591	749	641	62380.3	159	749	2.56151	1.6392701337883e-11	40	2.47731	1.48333109831324e-9	40.5	3.02332	9.68209345475165e-27	420.5	1.34197	2.0027e-05	102	3.55855	7.37155664522034e-21	79.5
maker-VaccDscaff34-snap-gene-134.29-mRNA-1	56	27	20	35	26	60	64	110	136	160		275	556	1106	1043	492	165	1934	3677	3098	1538	1.4252e+06	729	3677	1.1833	1.37791842053239e-9	98	1.96001	1.09301185901018e-17	85.5	4.22585	4.29678855283872e-179	1631.5	1.92109	1.01047671068677e-37	659	4.89114	1.25622343268749e-123	539
maker-VaccDscaff34-snap-gene-249.42-mRNA-1	153	602	795	710	593	128	589	2143	1873	786		558	1027	1314	1494	1206	220	849	1412	1303	695	337145	922	2143	3.86867	6.11276104046687e-67	1000.5	1.39791	7.2631282088497e-10	1291.5	2.5603	4.62354744052289e-31	761.5	1.42002	2.2195858013313e-10	1026	1.0721	1.21757e-06	1102
maker-VaccDscaff34-snap-gene-310.33-mRNA-1	2	2	0	1	0	1	11	52	88	59		2	19	49	82	56	1	117	369	455	360	23522.8	86	455	5.64243	1.9932167299265e-15	44.5	6.22907	1.03971276483312e-10	44.5	7.89448	1.88420993127304e-36	228	5.07606	5.00631888136253e-15	42	6.14318	4.23685268504315e-11	41.5
maker-VaccDscaff35-augustus-gene-1.21-mRNA-1	2099	179	820	889	405	2104	14574	97427	135912	97403		829	16404	42132	45313	44680	1351	66008	117414	118133	100093	2.51737e+09	45208	135912	6.01275	1.52803870687318e-81	69008	7.25588	2.31818726435357e-117	68400.5	6.44956	1.42020056796282e-93	59742	5.77274	1.53118611923747e-74	23071	5.67122	1.17503939836736e-72	23101
maker-VaccDscaff35-augustus-gene-195.34-mRNA-1	4	8	20	12	2	3	107	331	282	91		48	344	565	476	289	139	1053	1946	1396	598	358544	386	1946	6.32113	7.09763607173273e-36	142.5	4.49487	2.38891677213239e-32	147	3.32189	9.73321332899856e-34	767.5	3.28099	1.01860260170449e-28	262	5.2516	1.8327679244216e-45	244
maker-VaccDscaff35-augustus-gene-209.24-mRNA-1	142	369	390	348	225	165	925	1428	1672	802		232	786	789	753	367	276	656	744	936	485	202648	624	1672	3.33242	1.30555439087215e-19	918.5	2.26198	2.82733100506866e-9	1010	1.75901	3.94957e-06	606	1.69278	1.10501e-05	492.5	1.11119	0.00336042	550.5
maker-VaccDscaff35-augustus-gene-216.21-mRNA-1	20	7	7	3	4	22	46	108	108	93		50	89	114	107	69	98	144	223	202	145	4653.94	83	223	2.27192	5.002072483988e-12	65	4.79343	5.88064691919705e-18	55.5	1.03586	0.000486228	150	1.10119	0.000548081	78.5	4.78872	8.35870045832735e-19	55
maker-VaccDscaff35-augustus-gene-237.26-mRNA-1	5	2	3	2	3	7	13	135	339	373		10	17	90	121	110	6	180	831	1059	1021	139827	216	1059	5.47142	6.742508521456e-43	173	6.95619	2.14170181136915e-28	170.5	7.20983	2.44395584257333e-80	532.5	3.61563	1.65575166697496e-20	65.5	5.47418	2.13202149226535e-18	61.5
maker-VaccDscaff35-augustus-gene-292.32-mRNA-1	156	197	293	289	195	134	1137	1941	2003	811		191	1372	1885	1856	988	419	2064	2776	2768	1270	858320	1137	2776	3.89282	2.16336920793936e-11	1068.5	2.78959	4.79288e-06	1146	2.72323	5.07479e-06	1593.5	3.27499	3.22623994542376e-8	1023.5	2.67953	3.93721e-06	1072.5
maker-VaccDscaff35-augustus-gene-308.31-mRNA-1	0	0	0	0	0	0	5	9	10	40		5	72	218	374	5390	6	76	278	484	2111	2.5313e+06	454	5390	4.18463	0.000481538	5	3.77257	0.00306584	5	6.29598	3.83383041119418e-47	245	6.09751	1.97314028020571e-36	189.5	8.90138	5.31677138685986e-16	187
maker-VaccDscaff35-snap-gene-171.29-mRNA-1	8	3	1	5	2	8	15	136	195	160		14	40	72	117	157	44	260	359	487	612	37724.4	135	612	4.51754	3.48063411541057e-31	101.5	5.15744	3.61996742545322e-26	100	3.44551	2.99647891953624e-32	265.5	3.04023	2.71989119984714e-17	65.5	4.41911	4.97141118873893e-20	61
maker-VaccDscaff35-snap-gene-201.18-mRNA-1	372	134	131	120	120	404	393	1634	1931	1197		589	999	1810	1784	988	1046	4003	7993	6693	3799	6.12326e+06	1807	7993	2.25635	8.16828874572926e-30	1167.5	4.00777	9.9142667519247e-81	1025.5	2.67667	6.73025103171338e-43	3869.5	1.59742	2.09664129633293e-15	1186.5	3.89382	2.84198217782631e-77	952
maker-VaccDscaff35-snap-gene-34.81-mRNA-1	1	10	12	6	5	5	50	45	38	31		4	17	27	19	15	5	67	77	82	38	712.35	28	82	2.71166	1.01568990896559e-7	21.5	2.62296	2.51594e-06	22	3.96849	8.53147009800632e-17	43.5	2.13654	0.000284967	11.5	1.63264	0.00309679	12.5
maker-VaccDscaff35-snap-gene-82.34-mRNA-1	0	0	0	0	1	0	22	90	106	63		41	126	120	168	337	268	516	557	633	780	69190.6	191	780	9.35115	1.5033141908158e-13	53	8.94343	4.72644022227923e-12	53	1.238	0.000130827	450.5	2.01656	4.00023107554881e-9	104.5	9.61282	1.48904947932332e-14	84
maker-VaccDscaff35-snap-gene-82.35-mRNA-1	7	28	108	91	32	9	710	4270	5146	2926		99	363	391	494	989	808	1525	1741	1795	2140	2.67134e+06	1184	5146	9.09379	2.5087135056014e-91	2577.5	5.81961	2.30028104500104e-52	2618.5	1.15079	0.00470672	1301.5	2.30916	5.09179340586134e-9	296.5	2.43942	3.26280773578853e-10	292.5
maker-VaccDscaff36-augustus-gene-113.22-mRNA-1	6	4	1	1	2	11	7	156	450	548		7	9	57	50	50	4	94	439	514	521	47487.6	147	548	5.32773	2.28065602291919e-51	230.5	8.17133	9.04047698310653e-25	225.5	6.8373	1.15168876268637e-57	259	2.73883	1.1363000299119e-10	28.5	5.01873	3.34462256514277e-10	25.5
maker-VaccDscaff36-augustus-gene-240.30-mRNA-1	819	89	327	311	153	790	5403	32287	44996	29799		975	25030	58642	64753	66974	1622	95389	115927	159818	133593	2.89759e+09	41885	159818	5.83046	1.41567772973125e-64	22893	7.17314	1.48894064996627e-95	22653.5	6.62187	2.47882806030546e-83	80720	6.05366	2.45144725621803e-69	32864	7.69828	5.83968186105053e-111	32532
maker-VaccDscaff36-augustus-gene-252.36-mRNA-1	57	86	86	81	57	71	324	534	445	304		78	188	263	320	115	284	740	1400	1271	572	183259	364	1400	2.63161	1.7526621404104e-26	258	2.45275	4.12187690391684e-22	263	2.16067	9.83328246623682e-21	777.5	2.02908	5.79620726760579e-16	199	1.97941	2.58849172737897e-15	200.5
maker-VaccDscaff36-augustus-gene-33.17-mRNA-1	204	275	354	333	217	177	1156	2098	2088	896		227	1608	2125	2120	1081	485	2310	3204	3131	1452	1.08685e+06	1277	3204	3.55898	2.5135396249361e-8	1132.5	2.64514	9.10159e-05	1210.5	2.68833	4.28143e-05	1808	3.21991	7.5118463987422e-7	1173.5	2.66713	2.73048e-05	1226.5
maker-VaccDscaff36-snap-gene-105.23-mRNA-1	1	36	74	79	44	0	159	282	322	191		106	221	403	346	599	169	341	936	1121	828	123300	313	1121	9.09729	8.76207513231317e-17	161	2.02303	4.86280618954329e-11	200.5	2.72315	4.26971695521602e-22	645	1.70495	1.00745502393419e-8	226	2.12736	6.2809468621287e-13	212.5
maker-VaccDscaff36-snap-gene-159.21-mRNA-1	5	14	30	16	5	10	206	568	537	146		80	656	919	781	491	232	1820	3249	2448	1121	1.02169e+06	667	3249	5.67379	2.47428448529827e-58	273.5	5.03362	3.44059608946784e-49	276.5	3.39461	4.56212723326718e-40	1340	3.26935	9.33983452621191e-34	430.5	5.57318	1.51230105197781e-61	398.5
maker-VaccDscaff36-snap-gene-16.43-mRNA-1	1	0	0	0	0	0	4	19	26	63		17	198	654	1026	14428	42	168	724	1296	5559	1.81061e+07	1211	14428	7.34487	2.14378357876006e-8	13	6.93715	3.03926434963867e-7	13	4.93572	7.73535433084305e-37	669	5.9499	1.18434736856588e-44	521.5	12.2152	3.60629126026438e-22	513
maker-VaccDscaff36-snap-gene-23.39-mRNA-1	0	1	0	0	0	1	2	84	168	98		43	672	2489	2591	2209	61	3154	9983	8133	2650	1.0266e+07	1617	9983	6.56954	2.70199561448077e-22	84.5	8.64583	2.28974043336813e-11	84	7.04649	1.2935947849871e-121	4097	5.9159	5.79998667796365e-79	1317	12.5902	2.85301318810222e-24	1295.5
maker-VaccDscaff36-snap-gene-25.34-mRNA-1	3	1	1	1	0	2	19	18	26	29		19	134	145	234	520	94	216	517	721	2357	462490	253	2357	3.31897	1.14028e-05	14	4.06085	3.76823e-05	13.5	2.93044	2.06425438233624e-8	407.5	3.57622	7.79669765605209e-11	126.5	7.22726	6.60330859350835e-16	117.5
maker-VaccDscaff37-augustus-gene-197.30-mRNA-1	0	0	0	0	1	0	4	28	34	40		0	1	10	12	6	0	16	52	51	64	505.27	16	64	7.74572	1.02628391122021e-8	17	7.33794	1.46272808039429e-7	17	8.59678	2.1949181502937e-10	25.5	6.13072	1.27174e-05	6	5.82727	1.80899e-05	6
maker-VaccDscaff37-augustus-gene-214.38-mRNA-1	462	481	545	471	489	487	630	1624	1651	1309		1017	1712	2730	2619	1912	1273	3694	5995	5122	3353	3.10025e+06	1879	5995	1.75951	2.51757527015428e-33	1069	1.80822	6.46115240856737e-34	1061	2.00799	1.14711710729457e-45	3197.5	1.36436	4.61567418215956e-21	1818	2.47364	5.50453776360402e-65	1545
maker-VaccDscaff37-augustus-gene-270.22-mRNA-1	5	16	17	17	14	3	51	169	152	66		63	154	491	441	172	194	333	870	544	158	68552.9	196	870	5.31932	2.99614117037321e-21	77.5	3.15056	4.96134254399507e-12	84.5	1.48315	0.000232184	369	2.78996	2.23675523699111e-12	252	4.68163	3.05057311686424e-27	229
maker-VaccDscaff37-augustus-gene-28.19-mRNA-1	1	3	15	21	106	1	24	72	91	211		18	7	14	45	163	29	48	107	177	434	15621.9	79	434	6.27221	2.47485966200277e-15	46	2.10759	6.02781059950702e-10	56	2.57763	6.37956412247094e-20	103	1.27479	0.000269398	31.5	1.1133	0.00120615	33
maker-VaccDscaff37-augustus-gene-289.46-mRNA-1	218	205	193	149	114	232	339	648	568	314		249	496	805	970	884	250	1126	1830	1976	1501	372368	653	1976	1.28937	5.7690976672785e-11	400	1.9242	4.03635929312266e-21	358.5	2.97925	4.42831558451196e-57	1113	1.95696	2.66395283108059e-24	609.5	2.69479	8.16053206445978e-43	559.5
maker-VaccDscaff37-augustus-gene-293.18-mRNA-1	4	28	39	28	25	2	528	831	916	907		45	129	144	150	118	979	1989	2771	2538	2407	994924	729	2771	8.28411	3.97569525757187e-59	459	5.02529	2.90664420624479e-75	472	1.37392	4.1932046368222e-10	1758.5	1.72018	3.80489675807187e-11	97.5	2.42155	8.18376639651158e-18	89
maker-VaccDscaff37-augustus-gene-300.34-mRNA-1	50	71	549	470	168	37	3897	19529	24664	20269		81	8694	17171	17323	10556	773	38219	62520	59771	42448	4.58159e+08	16363	62520	9.34909	4.63435587300414e-130	12350.5	5.71361	6.27773745280636e-54	12567	6.27189	1.08345439411962e-65	30272	7.73963	3.94437408186606e-94	8702	5.20393	1.29282933607983e-45	8896.5
maker-VaccDscaff37-augustus-gene-81.25-mRNA-1	72	4	3	5	3	97	20	344	785	874		127	277	767	1155	785	101	1632	3926	4920	3404	2.58714e+06	965	4920	3.00743	1.71793931227032e-40	441	7.16482	6.57780868076359e-58	395	5.60159	1.23406433666891e-145	2510.5	3.18746	1.20486278116926e-46	641	7.7208	2.95785688002099e-68	580
maker-VaccDscaff37-snap-gene-100.25-mRNA-1	0	0	0	0	0	0	2	46	102	72		0	82	283	352	166	2	503	1563	1585	878	298474	282	1585	9.29117	1.4906682483373e-13	51	8.8834	4.75983909532054e-12	51	9.38302	2.49022360619876e-69	793.5	9.13641	8.3089366296437e-17	176	10.6762	6.31078123259414e-18	176
maker-VaccDscaff37-snap-gene-143.27-mRNA-1	13	0	2	2	0	16	85	620	786	708		12	220	557	581	384	33	1382	2930	2932	2113	1.04074e+06	669	2932	5.56362	1.95349820310035e-54	401	8.38829	4.22057219089167e-35	394	6.4444	3.66981943974332e-89	1482.5	5.62313	4.33915966800283e-48	296.5	7.95448	2.05148417415228e-32	291.5
maker-VaccDscaff37-snap-gene-150.25-mRNA-1	0	0	0	0	0	0	0	35	63	69		0	80	293	323	163	3	488	1482	1430	876	261234	265	1482	8.61508	1.01468649606736e-11	31.5	6.34963	2.97951894008037e-8	31.5	8.73654	1.72247597042482e-75	716.5	9.00175	2.38805925137604e-16	161.5	8.69194	1.09236926328032e-15	161.5
maker-VaccDscaff37-snap-gene-189.25-mRNA-1	0	12	18	10	18	1	26	241	286	146		5	5	6	32	186	13	9	6	48	151	9424.06	61	286	7.34221	5.50193594947418e-22	143.5	4.81799	3.3510997755179e-18	148	1.87959	0.000615376	30.5	2.66812	2.98806e-05	18.5	1.66132	0.00424227	21
maker-VaccDscaff38-augustus-gene-19.32-mRNA-1	185	157	134	109	80	198	276	513	405	242		193	404	702	798	781	196	893	1578	1729	1390	295497	548	1729	1.03256	1.21086433110322e-10	301.5	1.88853	8.61533252480946e-28	257	3.13438	6.88148985565579e-100	962.5	2.04047	3.21773063599183e-40	495.5	2.86638	1.01274235126001e-67	453.5
maker-VaccDscaff38-augustus-gene-200.23-mRNA-1	30	3	2	3	3	25	22	264	634	729		108	213	624	888	649	85	1165	3063	3868	2726	1.60204e+06	755	3868	4.66007	1.67819280223298e-74	329.5	7.34166	3.72786158082075e-47	318.5	5.49387	2.23504643057482e-150	1976.5	3.02791	4.4642565245387e-45	498	7.82801	1.47344563713438e-54	445.5
maker-VaccDscaff38-augustus-gene-261.29-mRNA-1	118	448	545	503	355	104	766	1647	1389	512		230	930	1090	1273	1159	384	1417	1983	1938	1382	371632	909	1983	3.73029	5.58584498992921e-46	746.5	1.46522	4.96068656504995e-8	946	2.33288	1.08292292285928e-19	1161	2.46393	2.56191006027862e-21	751.5	1.33914	2.18892465057801e-7	888
maker-VaccDscaff38-augustus-gene-72.21-mRNA-1	7	38	28	33	40	9	37	53	74	47		6	40	61	81	120	19	62	104	82	73	1117.84	51	120	2.94434	3.84453621604949e-12	41.5	1.16532	0.00472764	53.5	2.08882	2.68029602407304e-8	50.5	3.58704	7.83117374946163e-15	43.5	1.29389	0.000478076	57
maker-VaccDscaff38-augustus-gene-9.29-mRNA-1	76	117	803	743	268	94	5832	29168	36786	29510		95	10865	21710	21437	13525	977	48542	78487	74200	53593	7.25971e+08	21341	78487	8.60318	3.60054671575592e-143	18440	5.62839	2.46414993508631e-64	18764.5	6.24613	8.05102086043447e-80	37588.5	7.81794	2.48596217129997e-117	10766	4.84933	1.22375175161197e-48	11090
maker-VaccDscaff38-snap-gene-163.31-mRNA-1	47	7	12	6	3	36	236	1822	2137	2056		53	835	1916	1953	1236	102	4305	9356	9452	6592	1.06361e+07	2108	9452	5.8578	8.9435483429807e-74	1086.5	8.41605	2.74413595225583e-71	1071.5	6.52847	8.27188545675948e-104	4777	5.19249	2.03059195728056e-60	1003	8.28645	5.40677655836795e-70	979.5
maker-VaccDscaff38-snap-gene-216.23-mRNA-1	32	180	264	159	87	30	142	479	537	282		16	182	412	342	98	28	212	383	198	41	27634	205	537	4.16174	2.54518974372731e-23	283.5	1.75121	4.64656e-05	348	2.78759	6.63223556919289e-11	113	4.39943	5.94997885179727e-23	179	1.10351	0.00796916	250.5
maker-VaccDscaff38-snap-gene-224.32-mRNA-1	87	379	635	510	230	91	523	1313	1080	423		391	1535	1471	2505	1308	227	642	712	1227	681	468815	798	2505	3.56704	5.9219020564156e-22	585.5	1.0826	0.00865848	795	2.42984	6.5508624535483e-11	727	2.67596	4.03578452533134e-13	1448	2.29573	2.71725261242599e-10	1507.5
maker-VaccDscaff39-augustus-gene-12.37-mRNA-1	157	167	140	125	63	169	306	515	403	219		150	263	471	519	509	138	589	956	1094	834	102185	389	1094	1.24798	5.68664846932821e-16	286	1.6799	1.39239409279679e-24	264	2.98182	3.3873741131587e-93	616	1.79328	6.25101837264408e-32	334.5	2.04295	2.00707412646935e-38	322
maker-VaccDscaff39-augustus-gene-163.15-mRNA-1	1	0	4	3	0	0	9	66	118	163		0	7	17	16	17	0	21	65	72	72	2662.93	33	163	9.50593	1.94058990832003e-13	59	4.91833	1.1244719088376e-14	60.5	9.10579	3.29916545257995e-12	36	6.6145	9.12345290407634e-7	8	2.13123	0.00136215	9.5
maker-VaccDscaff39-augustus-gene-226.23-mRNA-1	22	3	0	0	0	15	17	156	357	441		193	391	1354	1760	1269	202	2354	6214	7917	5589	6.93613e+06	1413	7917	4.48932	3.81922318570749e-61	186	9.73236	1.01779858593409e-14	178.5	5.28753	6.77432714528439e-182	4059.5	3.1862	9.63777883004134e-64	976.5	12.0325	5.3466490502608e-23	880
maker-VaccDscaff39-augustus-gene-249.42-mRNA-1	80	241	436	356	214	91	400	826	856	350		752	1342	1574	1900	1192	382	457	459	765	516	295058	659	1900	3.22326	2.09399257940407e-22	473.5	1.26541	0.000357184	606	0.999852	0.0043575	573.5	1.33688	8.49426e-05	1326	2.41643	6.81096906159852e-14	1128
maker-VaccDscaff39-augustus-gene-266.19-mRNA-1	0	1	10	17	81	0	14	58	93	156		16	13	20	38	149	35	56	85	182	402	13190.8	71	402	9.15932	4.2889170712612e-13	46.5	2.40213	7.25728557264343e-10	55	2.36396	2.43744586541761e-13	108.5	1.19955	0.00335485	27	1.11574	0.00517586	27.5
maker-VaccDscaff39-augustus-gene-28.24-mRNA-1	69	18	29	28	18	63	59	127	142	90		65	117	144	165	78	102	138	228	262	157	5181.61	105	262	1.15722	0.00116724	102.5	2.31696	1.13446991188646e-9	85	1.3507	8.07989e-05	182	1.34762	0.000151667	115	2.53705	2.56756221411969e-12	96.5
maker-VaccDscaff39-augustus-gene-69.40-mRNA-1	0	0	1	0	0	0	0	10	11	17		0	9	9	20	43	0	7	9	11	21	159.38	8	43	6.18945	6.22737e-06	5.5	3.9235	0.00288622	5.5	4.62019	0.000222847	5.5	4.45344	2.19355e-05	10	4.69053	7.384e-05	10
maker-VaccDscaff39-snap-gene-125.11-mRNA-1	136	75	151	182	146	145	332	860	841	533		121	904	1258	1524	840	105	669	1191	1186	495	235216	585	1524	2.53124	2.23088439116271e-17	493	2.20719	5.56073922840182e-13	511.5	3.49319	6.00364068992231e-32	645.5	3.64932	1.31220738488298e-34	822.5	3.0646	1.89267969140363e-25	853
maker-VaccDscaff39-snap-gene-168.25-mRNA-1	119	13	16	10	15	107	779	6378	7461	7049		36	903	2346	2342	1452	125	5520	11980	11345	8277	1.82805e+07	3314	11980	6.11836	6.56097793240545e-51	3784	9.46454	2.02520361522194e-83	3735.5	6.49596	9.54008164532211e-58	5735	5.99107	3.99171092369391e-45	1189	7.79329	1.87719443368133e-57	1176
maker-VaccDscaff3-augustus-gene-233.18-mRNA-1	16	1	5	1	2	18	205	2095	2772	2864		12	48	109	170	43	24	237	726	821	562	1.01666e+06	537	2864	7.25199	7.80080876390753e-45	1395	10.7917	6.09443628635299e-34	1386.5	5.07785	2.59980335658009e-23	422.5	3.79278	8.88625709843109e-12	91	6.77312	2.51274201037263e-14	85.5
maker-VaccDscaff3-augustus-gene-334.17-mRNA-1	1028	180	178	138	57	1057	1662	7888	10476	7351		479	12639	27173	28593	16380	888	36334	67134	55289	30882	4.73498e+08	15290	67134	3.30852	5.55362355599408e-21	5766.5	6.23626	7.31019262808788e-69	5307	5.95918	5.64480706073852e-66	28088.5	5.8974	4.70878596667436e-64	14536	7.68477	1.94792621049986e-105	14365.5
maker-VaccDscaff3-augustus-gene-382.28-mRNA-1	213	681	1372	1322	1464	167	1843	11513	15230	13806		221	2902	8708	9481	6525	130	13725	33232	30482	19080	1.17409e+08	8605	33232	6.50533	1.06006683239031e-232	7698.5	3.52611	4.73671313277565e-74	8276	7.86539	0	15306	5.41957	2.16568447687696e-163	4851	2.84233	5.17369704124148e-49	5401.5
maker-VaccDscaff3-augustus-gene-440.49-mRNA-1	8	5	8	12	3	4	16	40	35	21		10	26	36	68	57	20	37	64	103	74	932.16	32	103	2.82392	2.5370084958195e-7	19.5	1.45462	0.00625289	23.5	2.30391	2.84273008962439e-8	61.5	2.68341	8.27774211112231e-9	39	2.41285	1.33966321194211e-7	40
maker-VaccDscaff3-augustus-gene-65.26-mRNA-1	50	70	66	52	47	45	200	292	197	152		48	156	200	188	144	139	259	427	473	267	17864.6	174	473	2.10722	3.97471904088922e-19	121	1.9033	8.79577528457092e-15	124.5	1.76057	1.66918686898269e-17	306	1.97001	6.65955356689952e-17	118	1.84346	6.75334124181108e-15	120
maker-VaccDscaff3-augustus-gene-70.37-mRNA-1	21	305	334	285	219	30	1047	1582	1736	985		370	2025	2278	1409	1095	38	676	1689	808	722	537596	883	2278	5.81475	3.52923375197376e-33	883	2.60526	1.27365113027097e-7	1010.5	4.38528	1.36888673115204e-19	423	1.92559	0.00010505	889.5	2.30431	1.20067e-06	847
maker-VaccDscaff3-snap-gene-80.25-mRNA-1	1	9	11	1	3	1	19	69	46	29		3	71	77	36	40	1	8	23	22	20	679.74	24	77	5.30986	1.31072588177911e-7	23.5	5.31074	3.13115e-06	23.5	3.93872	2.49031e-05	11.5	3.2365	6.95741e-05	19.5	4.95274	5.11743e-06	18.5
maker-VaccDscaff40-augustus-gene-166.23-mRNA-1	1042	839	1009	998	936	1004	1150	4034	4937	3088		2200	10127	19711	20779	12570	2917	29411	54512	49476	25922	3.22089e+08	12333	54512	2.2977	1.09426475476456e-43	2970.5	2.30548	3.15229296080597e-43	2967.5	4.08366	1.01180638862413e-139	26196.5	3.23958	2.5684144767468e-87	11489.5	4.37886	2.5353525971718e-157	10888.5
maker-VaccDscaff40-augustus-gene-250.27-mRNA-1	37	82	158	164	176	31	947	1390	1208	672		83	519	693	997	793	188	351	460	916	616	191566	524	1390	5.2393	1.26254751102787e-28	619.5	2.87631	1.60907756153146e-9	686	2.28212	1.51347e-06	552	3.58439	1.95396783706925e-14	540	2.5992	1.73122394655487e-8	580.5
maker-VaccDscaff40-augustus-gene-275.29-mRNA-1	73	16	3	5	5	89	418	290	274	298		19	54	69	55	52	263	754	1053	1021	969	145937	289	1053	1.61417	4.67864860357964e-9	181.5	5.65003	8.53985442254017e-33	139.5	1.95442	5.12828640320265e-14	642	1.51995	1.32383e-05	37	3.34484	3.98694370806928e-12	30
maker-VaccDscaff40-augustus-gene-275.32-mRNA-1	47	143	200	157	113	46	193	471	398	207		86	363	637	505	819	88	536	1321	1116	906	163373	418	1321	3.11553	8.33765489671881e-26	222	1.34358	8.56847e-06	277.5	3.66359	2.32904232923193e-39	602	2.54062	1.1023428394027e-18	295.5	1.68528	2.36563384987266e-9	331
maker-VaccDscaff40-augustus-gene-29.23-mRNA-1	26	43	72	95	111	32	122	228	243	261		76	293	463	463	417	110	324	416	388	346	24123.4	226	463	2.9059	4.70793781989285e-31	137.5	1.35257	1.7412223798068e-8	169	1.80259	1.3720447579547e-16	249	2.59067	6.27816954078051e-31	269.5	2.28208	9.5880947547577e-25	279
maker-VaccDscaff40-snap-gene-151.15-mRNA-1	226	265	204	220	178	225	545	1289	1292	890		199	653	931	797	530	418	1960	2885	1851	1035	669780	830	2885	2.52135	6.97764391234691e-57	758.5	2.55409	9.50747315893722e-56	756	2.14394	2.10485897120183e-44	1134.5	1.99714	8.57549662646303e-35	498	1.85802	2.44661138810215e-30	508.5
maker-VaccDscaff40-snap-gene-236.28-mRNA-1	5	0	0	0	0	1	46	41	28	27		6	58	74	91	55	36	67	99	125	55	1590.74	41	125	4.27901	3.74508199000926e-7	14.5	7.0414	3.13871620117112e-7	14	1.80131	0.000273836	80.5	3.73513	3.8382140224112e-11	48.5	8.72368	1.79433290104781e-11	45.5
maker-VaccDscaff40-snap-gene-38.41-mRNA-1	487	393	729	607	414	529	1252	2629	2370	1197		440	2834	2696	3241	2582	2118	5478	5989	7995	4363	5.52859e+06	2417	7995	2.16206	7.22249712207026e-22	1449.5	1.96519	1.03662371974847e-17	1488.5	1.91628	1.41655033102526e-17	5056.5	2.87889	1.12552771330025e-37	1840.5	2.41643	2.14257225923022e-27	1924
maker-VaccDscaff41-augustus-gene-139.19-mRNA-1	379	511	342	359	333	407	1010	2434	2446	1832		536	2121	3059	2439	1551	1252	6590	9117	6307	3715	7.43099e+06	2337	9117	2.58461	1.55636080657618e-77	1426.5	2.7657	6.85719194577305e-85	1402.5	2.33158	6.29759599888871e-68	3779.5	2.18384	2.12997235802585e-56	1487.5	2.7616	5.38162019041062e-86	1399
maker-VaccDscaff41-augustus-gene-155.30-mRNA-1	6345	4465	5209	4866	4298	6388	6212	22806	26463	17047		1939	8676	16737	17857	10528	2641	25787	46958	41993	21105	1.96422e+08	14916	46958	2.05043	3.39781208613346e-48	16425.5	2.4432	1.55958168638433e-67	15664.5	3.99061	3.21930854554753e-180	22317	3.20329	8.19837855952454e-115	9898	1.87575	1.01449808531856e-40	11361.5
maker-VaccDscaff41-augustus-gene-276.28-mRNA-1	7	13	3	5	2	3	324	364	373	189		1	15	30	42	32	5	14	44	56	143	18275.1	83	373	6.63179	2.54232805578694e-13	188	6.09302	3.49277773934852e-11	189	3.48849	0.000145432	30.5	4.52625	2.22051e-05	21.5	2.95816	0.00138205	23.5
maker-VaccDscaff41-snap-gene-15.36-mRNA-1	0	0	0	0	2	2	4	30	81	59		0	44	143	165	114	5	297	767	851	739	91616.4	165	851	4.95382	8.40488835562939e-16	41.5	8.5642	6.31932470014333e-11	40.5	7.31042	4.47654070787336e-57	428	8.05931	1.13478170689441e-12	82.5	9.58627	2.90510291575528e-14	82.5
maker-VaccDscaff41-snap-gene-220.36-mRNA-1	1	0	0	1	0	4	46	29	25	33		4	26	21	40	16	28	36	39	78	49	535.16	24	78	2.64139	8.37223e-05	14.5	4.03735	3.02082e-05	13	1.4562	0.00771944	53	3.15137	1.31254e-06	22	4.70121	1.633376857101e-7	20.5
maker-VaccDscaff41-snap-gene-255.31-mRNA-1	46	36	10	5	9	54	230	167	187	169		21	53	113	87	96	99	344	604	475	437	35908.5	162	604	1.77935	5.72613691123676e-9	120.5	5.09957	1.84911171185863e-25	96	2.25763	3.39630439746201e-15	287	2.06001	3.02737932945774e-9	54	3.99357	2.22449415156507e-16	46
maker-VaccDscaff41-snap-gene-264.33-mRNA-1	347	109	193	168	177	334	622	810	729	627		274	1576	2248	2335	2155	526	2376	2380	2282	1493	807431	1088	2380	1.12363	0.00228847	531.5	2.11406	8.47755133368453e-9	448.5	2.11749	2.1638347952405e-9	1404	3.08936	9.23771420974376e-19	1304.5	3.79271	6.85762326115929e-28	1251.5
maker-VaccDscaff41-snap-gene-31.45-mRNA-1	771	316	490	393	278	771	1002	2103	1965	860		524	2859	2578	3365	2637	2134	5595	6316	7681	4375	5.50751e+06	2351	7681	1.34853	1.94353818301586e-10	1368	2.32169	1.09710908516326e-27	1179	1.84764	7.09799798761604e-19	4907.5	2.68347	5.36625916947816e-38	1944.5	3.09762	3.60209601127947e-50	1879
maker-VaccDscaff42-augustus-gene-119.16-mRNA-1	21	26	33	24	22	27	42	42	55	62		45	93	138	115	117	52	154	295	245	174	7450.64	89	295	1.00703	0.00362881	41	1.16247	0.00226255	39.5	2.23148	3.72247530287792e-15	148.5	1.33067	1.63592e-05	80	2.22875	7.81042654916649e-12	69.5
maker-VaccDscaff42-augustus-gene-154.36-mRNA-1	1878	351	616	635	619	1968	2927	15987	24404	16919		417	1972	4096	4253	2906	512	6938	12975	12726	7864	5.86944e+07	6048	24404	3.63195	2.66025375378314e-73	13186	5.26387	3.16856158069928e-149	12519.5	4.63403	7.54858814719919e-117	6619	3.35023	4.53871797038942e-60	2335	2.74335	1.97271969101693e-41	2444
maker-VaccDscaff42-augustus-gene-261.27-mRNA-1	0	4	0	1	0	0	2	27	20	21		0	7	10	11	5	0	19	44	20	20	182.09	11	44	5.13711	8.62101e-05	10	3.73428	0.000822342	10.5	5.48377	3.73387e-05	10	4.2319	0.00222708	5.5	2.87474	0.00669141	6
maker-VaccDscaff42-augustus-gene-34.23-mRNA-1	4	3	19	27	47	5	510	11601	24111	28567		0	455	2899	5235	4952	38	3925	14963	18555	15237	9.57566e+07	6558	28567	12.2331	3.11486451639923e-114	12058	9.78271	2.18195576672102e-108	12069	8.91302	6.55736800694326e-99	9296.5	13.0248	8.16301854452343e-31	2617.5	7.57935	5.86143343881118e-66	2631
maker-VaccDscaff42-snap-gene-71.47-mRNA-1	0	0	0	0	1	0	2	13	20	10		0	16	33	58	23	0	88	266	256	144	8259.02	46	266	5.16136	8.53507e-06	10	4.74932	8.94784e-05	10	10.9218	8.60235397917416e-18	128	8.39428	8.04521102583394e-11	29	6.23287	2.19350401856e-8	29
maker-VaccDscaff43-augustus-gene-236.29-mRNA-1	1795	347	1203	1086	404	1820	11397	67880	87154	64869		912	6791	17575	18787	12246	589	29747	57670	51364	33988	8.74409e+08	23381	87154	5.581	7.04558547148805e-74	44487	6.32609	5.27635188144088e-94	44120	6.4461	1.05492487291691e-97	25976.5	4.36472	5.06507563128532e-45	9849.5	4.11228	1.1466647696242e-40	9936.5
maker-VaccDscaff43-augustus-gene-24.29-mRNA-1	1	1	3	0	0	1	8	23	16	25		7	14	32	42	31	2	72	143	160	121	2933.8	35	160	3.2052	0.000189384	8.5	5.26917	0.000295974	8	6.22473	2.35880379284049e-18	81	2.57583	5.03424e-05	24.5	6.65494	5.99582222793771e-7	21
maker-VaccDscaff43-augustus-gene-7.26-mRNA-1	37	2	0	0	1	32	9	34	74	58		54	72	140	119	140	12	191	556	440	473	34190.8	122	556	1.18274	0.00691448	53	6.57012	2.074187365007e-8	37	5.10883	5.19535865547561e-34	226	1.12196	0.00931783	86.5	7.2522	9.32270434278304e-11	59.5
maker-VaccDscaff43-augustus-gene-73.22-mRNA-1	24	1	3	1	2	18	61	130	163	141		39	91	119	85	71	59	119	229	128	75	4598.16	78	229	3.11287	1.71849650293498e-15	90.5	6.7046	1.02735482771729e-15	82	1.10893	0.00396616	93.5	1.11731	0.00580139	62	5.77684	1.83361039235889e-12	43
maker-VaccDscaff43-augustus-gene-79.16-mRNA-1	27	136	339	260	237	22	387	1438	1150	672		183	1028	1378	1366	980	239	1314	2172	2254	1076	517070	833	2254	5.68889	1.40074106835364e-27	586	2.14376	7.16662e-05	705	3.23681	2.2619549205623e-10	1246.5	2.90017	1.92144753464373e-8	774.5	2.39148	2.28766e-06	813
maker-VaccDscaff43-snap-gene-156.46-mRNA-1	15	2	1	0	0	18	3	43	93	43		1	63	309	271	131	8	505	1859	1734	1094	404342	310	1859	2.37274	3.12255158276062e-9	55.5	8.75491	1.91405535464252e-11	46.5	7.58891	8.05763248362965e-79	871	7.74618	2.53621307542643e-21	136	10.2994	2.27241665864222e-16	135.5
maker-VaccDscaff43-snap-gene-244.23-mRNA-1	13	14	6	3	13	15	518	405	427	217		3	28	62	74	239	31	80	131	117	171	29177.2	128	518	4.76914	1.78685253761561e-32	221	7.09463	4.08782255608901e-29	215	1.88348	1.72435e-06	74	4.34986	3.15966088906425e-14	38.5	4.57953	6.05954215330602e-13	38.5
maker-VaccDscaff43-snap-gene-245.29-mRNA-1	332	103	57	113	197	358	3125	3141	3249	1871		50	3026	4058	6031	14457	123	3742	3933	6485	10079	1.85862e+07	3226	14457	3.17811	6.84097925187978e-15	1803.5	4.83548	1.18516682187868e-31	1681	5.71131	3.81865387568666e-45	3304	6.88551	8.18363255885893e-62	3040.5	5.72795	3.49525868557628e-45	3072
maker-VaccDscaff43-snap-gene-262.26-mRNA-1	2	11	19	16	13	3	45	111	201	280		67	413	488	618	1706	280	714	899	1045	2036	421862	448	2036	5.83517	6.1360778937582e-37	102	3.61721	1.83167857498114e-36	108.5	1.89843	5.65998286939213e-30	662.5	3.18579	1.54547682586284e-63	342.5	5.23567	2.5617577096321e-80	317
maker-VaccDscaff43-snap-gene-77.41-mRNA-1	64	39	44	52	37	53	107	122	110	73		55	219	393	358	185	75	565	1014	904	408	101888	244	1014	1.03198	0.000161962	81.5	1.06115	0.000317632	81	3.57627	1.26610860096838e-52	489.5	2.69427	5.74956692808522e-27	206.5	2.76386	2.26494135362538e-27	205
maker-VaccDscaff44-augustus-gene-16.23-mRNA-1	7	6	10	9	14	8	67	102	175	182		24	69	74	59	48	43	110	117	104	67	3237.04	65	182	4.31639	3.89307424130794e-25	91.5	4.22149	1.85868566462988e-21	92	1.26983	0.000431359	73.5	1.3079	0.00095397	41.5	2.66803	2.47129629104333e-9	34
maker-VaccDscaff44-augustus-gene-184.42-mRNA-1	1	0	0	0	0	0	9	32	53	59		2	7	18	31	24	0	5	32	49	46	460.95	18	59	8.37037	1.96151362667796e-9	26.5	7.96264	2.94237924563131e-8	26.5	6.10774	3.13772466906843e-8	24.5	4.04263	1.12599e-05	16.5	7.20706	1.97071330169492e-7	15.5
maker-VaccDscaff44-augustus-gene-196.26-mRNA-1	767	193	256	377	674	724	416	1977	2684	2444		438	849	1538	1290	1236	1070	3156	5784	4593	3509	2.93925e+06	1699	5784	1.88902	4.8300992045976e-23	1704	2.82863	2.48466053099183e-48	1530.5	2.10097	1.82646713680301e-28	2831.5	1.55813	1.97260883771532e-15	864	1.77272	6.68280416651582e-20	833.5
maker-VaccDscaff44-augustus-gene-237.18-mRNA-1	686	179	138	131	106	645	509	2434	3422	2057		343	989	1842	2125	1099	330	3868	6401	6918	3997	4.95606e+06	1911	6918	2.40704	5.50640861433527e-34	2033.5	4.70321	1.01838938273279e-111	1776.5	4.38903	5.85518508487094e-110	3624	2.62921	4.45438165999912e-39	1234	4.01598	2.64735125987081e-82	1128
maker-VaccDscaff44-augustus-gene-54.37-mRNA-1	0	0	0	0	0	0	20	33	33	10		15	40	121	146	185	8	69	291	335	364	16407.5	84	364	5.81691	7.60496e-06	16.5	5.41435	6.86773e-05	16.5	5.35749	2.4861514847069e-13	171.5	3.22203	1.48278e-05	80.5	7.55145	1.83552188090259e-9	73
maker-VaccDscaff44-snap-gene-107.41-mRNA-1	0	0	0	1	0	0	1	17	35	29		0	33	69	125	98	2	243	477	737	610	61303.2	124	737	7.78133	1.34617832646848e-9	17.5	4.51585	1.60116557974695e-7	18	8.28801	4.68206069962578e-50	369.5	9.4862	9.81094943104783e-14	62.5	6.32506	3.6113745875631e-15	63
maker-VaccDscaff44-snap-gene-18.25-mRNA-1	8	6	5	6	4	9	5	20	23	22		80	318	368	305	87	348	771	992	982	627	127897	249	992	1.28046	0.00261342	16	1.8356	0.000388311	14.5	1.49363	1.29969662052439e-9	665	1.92902	1.54618439061701e-13	192.5	5.5231	3.08887801738291e-38	155.5
maker-VaccDscaff44-snap-gene-194.28-mRNA-1	338	730	569	508	448	360	1009	1289	1292	955		835	2453	3078	2610	909	337	3399	4207	2891	1134	1.60694e+06	1468	4207	1.84288	2.05438578043854e-27	826	1.34742	1.04411006348922e-14	900	3.09823	1.1929246052868e-77	1614	1.64312	8.02512859744103e-23	1722.5	2.36169	9.94186863934563e-46	1559
maker-VaccDscaff45-augustus-gene-76.24-mRNA-1	94	307	284	278	127	85	565	820	682	303		263	766	1017	924	550	267	810	1231	887	460	125509	536	1231	2.99586	4.33887458699577e-20	383.5	1.29238	0.000197357	480	1.73054	1.28785858462913e-7	577	1.80965	3.48090370825899e-8	593.5	1.73181	6.6715115722923e-8	601
maker-VaccDscaff45-augustus-gene-8.22-mRNA-1	3833	1885	1468	1297	901	3859	3529	8673	10636	7418		1732	4662	5827	5271	3368	2681	10190	14289	9955	6160	1.61978e+07	5382	14289	1.46247	3.27164390567051e-23	7247.5	3.03536	9.42221621240437e-95	5966.5	1.89243	5.75331692237804e-38	6318	1.60516	3.46292235409051e-27	3501.5	2.02251	5.95371913188359e-43	3284
maker-VaccDscaff45-snap-gene-219.30-mRNA-1	0	0	0	0	0	2	6	39	58	58		7	135	388	356	148	41	1019	2210	2122	1191	586197	389	2210	4.47862	1.17515439456033e-16	30	8.09574	2.42192611276076e-10	29	5.67516	2.58865765031869e-180	1081.5	5.62492	8.56529875996526e-58	181.5	10.6924	1.94480953008342e-18	178
maker-VaccDscaff45-snap-gene-219.32-mRNA-1	1	0	3	0	2	2	6	11	18	23		12	123	291	286	131	18	409	770	547	308	61208.7	148	770	3.01806	1.9902e-06	10	6.46813	1.19006e-06	9	4.87534	7.88065548439435e-64	282.5	4.50873	2.60085974230825e-41	149	10.3786	3.87702061178538e-17	143
maker-VaccDscaff45-snap-gene-53.45-mRNA-1	47	24	22	42	74	43	102	98	116	123		46	112	219	230	573	80	105	194	203	221	22695.2	134	573	1.40392	3.46572e-06	79.5	1.4621	5.95199e-06	79	1.33469	2.37401e-06	141.5	2.31413	1.14422678916847e-15	138	2.44622	7.08003251484435e-17	136
maker-VaccDscaff46-augustus-gene-100.23-mRNA-1	1	7	5	7	0	4	243	193	156	118		13	76	58	40	42	18	32	67	56	199	6499.14	67	243	5.06122	9.56309421507355e-16	80	4.47507	1.35294669786098e-12	81.5	1.57543	0.00740369	37	1.6087	0.00953054	26.5	2.53998	6.1735e-05	23.5
maker-VaccDscaff46-augustus-gene-11.23-mRNA-1	2076	332	1502	1309	540	2190	14638	91217	118118	94908		1918	16869	43620	46830	31059	1325	71997	136188	129831	85408	2.52265e+09	44594	136188	5.75297	4.6685484484417e-76	60154	6.49555	3.92628583933894e-96	59713.5	6.6138	4.0675452024469e-100	65578	4.60962	8.57912698646562e-49	24374	5.16083	1.34993575646711e-61	24069.5
maker-VaccDscaff46-augustus-gene-122.20-mRNA-1	0	0	0	0	0	1	4	52	57	45		3	41	106	131	86	3	238	610	782	654	71925.5	141	782	5.02526	3.32734504747841e-12	29	8.05973	1.09673286537554e-9	28.5	7.68787	2.11486912940534e-51	392.5	5.12077	1.18696795209565e-19	67	9.25217	2.71490508750648e-13	65.5
maker-VaccDscaff46-augustus-gene-123.26-mRNA-1	33	16	16	19	15	32	92	395	519	538		38	585	1393	1726	1389	45	2563	6216	7668	6729	7.06784e+06	1501	7668	3.98107	2.44364887116061e-16	275.5	4.73219	3.64126410811816e-20	269	7.40733	1.99664362658759e-56	3856.5	5.49833	2.16675129554967e-30	882	6.46414	2.8790217991742e-38	872.5
maker-VaccDscaff46-augustus-gene-176.34-mRNA-1	109	84	85	91	68	96	167	212	247	184		218	266	398	447	628	145	287	448	527	520	33397.2	261	628	1.35396	4.99322770593159e-10	171.5	1.43823	3.33439272679141e-10	169	1.85117	6.87640191333495e-20	336	1.03492	7.05991744020898e-7	332.5	2.29776	4.66705983365089e-27	269
maker-VaccDscaff46-augustus-gene-178.25-mRNA-1	1	0	0	0	0	0	8	3	4	14		5	1788	4803	4200	4142	5	1249	3605	2099	1063	3.21291e+06	1149	4803	4.89621	0.000699125	2	4.48846	0.00346935	2	8.53375	6.36059543735444e-54	1052	9.56599	3.81435620481441e-61	2102.5	14.2485	1.8670157119025e-28	2100
maker-VaccDscaff46-augustus-gene-202.33-mRNA-1	23	0	2	1	0	17	23	87	118	75		52	64	130	105	109	13	154	514	400	433	28225.2	116	514	2.76188	7.75791680160356e-13	67.5	6.23978	7.44711583266638e-14	59.5	4.86786	7.91635834361032e-39	206.5	1.00949	0.00821547	78.5	6.07301	7.12701474761773e-14	53
maker-VaccDscaff46-augustus-gene-67.24-mRNA-1	1	0	3	5	4	1	20	147	197	249		1	74	220	287	344	7	276	820	973	1368	185197	250	1368	7.38766	3.3674157447178e-19	99	5.27672	5.96099842740772e-22	101	6.98386	1.79375616310372e-59	490	7.84039	2.33833894169241e-21	144	5.82321	1.24442153213605e-27	146
maker-VaccDscaff46-snap-gene-112.30-mRNA-1	15	27	71	52	24	15	87	186	174	90		3	50	110	156	140	11	45	112	136	111	3535.88	81	186	3.48949	2.8473972700509e-10	94.5	1.73318	0.00290963	113	3.56792	2.22427174620311e-10	73.5	5.2909	1.54456683130983e-15	79.5	1.57753	0.00340073	104
maker-VaccDscaff47-augustus-gene-110.27-mRNA-1	0	0	3	0	0	0	4	61	100	143		0	9	19	42	54	1	39	87	123	186	3788.81	44	186	7.41495	1.15899959605328e-10	50	8.85916	2.53465437840554e-11	50	6.46222	6.12142945613399e-18	62	6.08957	2.37542910043949e-7	21	7.63094	3.76069783715626e-9	21
maker-VaccDscaff47-augustus-gene-122.43-mRNA-1	167	127	159	156	134	173	304	383	375	274		112	585	1050	973	461	165	1675	3016	2492	1200	863945	699	3016	1.11103	1.51576e-05	274	1.26662	2.10807e-06	265.5	3.91047	7.50865233581521e-60	1328.5	3.09912	9.57477720713206e-36	542.5	2.64164	5.42368937709267e-27	564.5
maker-VaccDscaff47-augustus-gene-124.39-mRNA-1	8	111	128	98	99	8	408	530	595	546		674	6702	10482	10193	9734	1349	4561	5698	4815	4102	1.51379e+07	3042	10482	6.12816	1.43150894184714e-60	301.5	2.5963	8.8800162260308e-21	346.5	1.83467	2.0478762527707e-12	3082	3.91777	2.0734608329885e-53	5433.5	6.69303	6.811058149023e-140	5145.5
maker-VaccDscaff47-augustus-gene-139.30-mRNA-1	15	6	3	0	2	19	87	61	46	49		6	36	50	84	163	63	101	139	294	676	36786.6	95	676	1.28941	0.00274333	32.5	5.89956	5.09709308813906e-7	23	2.2106	5.9214549609361e-10	178.5	3.71772	1.67354913962712e-14	45	6.73932	1.35218505512857e-9	42
maker-VaccDscaff47-augustus-gene-195.33-mRNA-1	15	17	12	23	10	18	31	61	72	77		21	47	60	91	163	43	123	266	310	349	12587.5	90	349	1.97728	4.51934132126667e-8	45	1.65091	1.54396e-05	47.5	2.84608	9.93224642448821e-21	176.5	2.01069	8.80418881899226e-9	56	1.9892	1.45652393511702e-8	57
maker-VaccDscaff47-augustus-gene-33.27-mRNA-1	44	89	88	90	82	39	136	282	297	384		15	97	231	218	164	36	464	788	708	645	63925.5	245	788	2.90105	6.24088824195249e-20	168	1.71958	9.00446872294348e-8	193.5	4.28565	8.12062511646185e-44	372	3.78009	5.31970840609752e-26	116.5	1.27541	4.3097e-05	154
maker-VaccDscaff47-snap-gene-162.45-mRNA-1	290	318	342	325	328	303	695	2723	3111	2107		502	943	1370	1135	1024	759	2675	4116	2987	2278	1.59932e+06	1417	4116	3.35674	2.28847211589887e-54	1707	3.25734	2.59752719484411e-50	1718	1.97562	8.9377073935229e-20	1873	1.17579	1.9768456110644e-7	818.5	1.80305	2.32715058051654e-16	730
maker-VaccDscaff47-snap-gene-169.38-mRNA-1	1	0	0	0	0	1	25	16	18	19		8	3298	9318	8065	8017	12	2349	6781	4120	1936	1.1947e+07	2199	9318	4.00348	1.64745e-05	9.5	6.45023	3.99268e-06	9	8.34278	1.32708705837639e-65	2066	9.83664	9.08663805638616e-79	4036.5	15.1899	1.77662584192712e-32	4032.5
maker-VaccDscaff47-snap-gene-44.30-mRNA-1	13	43	110	106	79	19	127	269	288	171		12	156	328	403	312	25	114	274	352	295	17270.3	175	403	3.86146	1.02422593066241e-22	153.5	1.43587	0.000269565	197	3.79996	1.06217365888291e-23	188.5	4.96058	1.42448643944486e-32	207.5	1.91747	1.22095868146758e-7	254.5
maker-VaccDscaff47-snap-gene-54.13-mRNA-1	29	8	1	0	3	25	464	755	891	1102		2	15	16	11	0	58	183	350	183	54	137815	208	1102	5.13375	8.55546104152452e-54	458	10.1548	4.69722573431988e-20	445.5	1.64763	4.959861379489e-7	120.5	2.20446	0.00171566	6.5	3.87235	0.000754736	5.5
maker-VaccDscaff48-augustus-gene-108.40-mRNA-1	20	0	1	0	0	23	42	386	548	522		172	709	2071	2308	1466	236	4660	11423	12099	7722	1.7421e+07	2220	12099	4.52583	7.74480780278804e-90	285.5	11.3125	8.17789123405018e-20	274	5.67514	1.33354964158059e-287	6167.5	3.74905	8.08671755825423e-116	1240	13.3853	2.33789020248931e-28	1154
maker-VaccDscaff48-augustus-gene-56.34-mRNA-1	125	159	183	125	167	128	259	298	411	323		85	345	475	502	964	200	464	629	538	807	69266.1	359	964	1.68052	4.21420838343151e-19	269.5	1.70949	2.3240947981984e-18	268	1.42986	3.07655824000033e-15	369	2.55764	2.86130752031026e-40	293.5	1.99663	2.80667641857004e-26	313.5
maker-VaccDscaff4-augustus-gene-11.38-mRNA-1	1177	241	180	153	171	1141	1892	3630	4782	3296		479	1758	2948	2851	1857	1132	5588	9759	8988	4324	9.11328e+06	2817	9759	2.06665	4.03355951906056e-27	2961.5	4.96318	5.57245216237556e-134	2467.5	2.98871	6.96570115889012e-56	5060	2.57411	2.61318060590151e-40	1665	4.21715	1.18086474345363e-97	1502
maker-VaccDscaff4-augustus-gene-124.30-mRNA-1	5	17	38	28	28	4	102	336	291	147		6	39	67	63	31	27	101	151	109	42	10470.5	82	336	6.14731	2.79946066348426e-33	147.5	3.37417	2.85423920251691e-19	159.5	2.0081	7.02944191110235e-8	68	3.17946	1.43132966009785e-11	34.5	1.1856	0.00254348	45.5
maker-VaccDscaff4-augustus-gene-255.27-mRNA-1	0	0	4	7	4	0	20	172	307	496		0	8	28	36	46	0	29	109	126	200	22950.3	80	496	10.8832	1.54684158987884e-17	153.5	5.2961	1.46153149001791e-25	157	8.03937	1.58818043432469e-12	63	7.7365	4.11326985670854e-9	18	2.25374	1.84956e-05	21.5
maker-VaccDscaff4-augustus-gene-293.24-mRNA-1	14	10	21	15	4	16	201	428	369	112		16	198	295	241	154	79	561	969	750	321	89371	239	969	4.44755	4.31252030926913e-35	192.5	4.56335	2.4206588267536e-32	192	3.24121	5.7811242828624e-25	414.5	3.83562	1.69339111517963e-25	128.5	3.95052	4.2636912049482e-25	128
maker-VaccDscaff4-augustus-gene-3.28-mRNA-1	1977	323	180	128	142	1876	2208	6032	7825	4634		359	1391	2271	2174	1436	942	4400	7462	6694	3112	6.94911e+06	2778	7825	2.05998	2.04746793165149e-22	4850.5	5.93078	4.23165019844379e-157	3976.5	2.82857	5.1056947214996e-41	3818	2.59567	1.7399018370895e-33	1266.5	4.08326	3.20072467030672e-75	1151
maker-VaccDscaff4-augustus-gene-305.15-mRNA-1	84	290	256	251	183	94	727	1121	1170	572		316	994	908	976	428	322	745	882	1132	598	138839	602	1170	3.62548	4.02551610589669e-23	632	2.21766	4.21087851910654e-9	710.5	1.81068	1.29916e-06	727	1.62489	1.81285e-05	646	1.95497	8.41463229767596e-8	613.5
maker-VaccDscaff4-augustus-gene-330.20-mRNA-1	6	1	0	0	0	5	7	213	492	639		4	17	77	118	87	5	166	695	932	851	113607	216	932	6.6159	4.22601011267783e-53	248.5	11.1569	7.53979768051745e-19	246	7.35574	1.49199025908426e-81	468.5	4.5816	6.11851439649777e-24	61	9.10269	2.11308723164117e-13	59
maker-VaccDscaff4-augustus-gene-398.15-mRNA-1	155	201	241	218	145	142	1064	1730	1717	703		425	3312	4354	4814	2331	966	4799	6729	6575	2936	5.35707e+06	2178	6729	3.58808	1.3707220499729e-9	929.5	2.97229	1.44276e-06	967.5	2.76687	4.7541e-06	3770.5	3.49906	4.5152635036792e-9	2619.5	4.45907	1.50664565707967e-14	2516
maker-VaccDscaff4-augustus-gene-399.33-mRNA-1	39	66	108	107	88	46	199	262	281	303		17	86	239	240	361	21	217	477	324	303	19313	189	477	2.611	3.31914518073833e-16	163.5	1.38901	2.80976e-05	194	3.87717	1.31411996755165e-31	172.5	3.80608	1.71738763094039e-26	128.5	1.16397	0.000220533	173.5
maker-VaccDscaff4-augustus-gene-63.29-mRNA-1	544	860	979	879	505	513	1485	2559	2678	1312		554	1059	1275	1839	1446	545	1095	1351	1846	1210	455529	1227	2678	2.3826	2.45092152671133e-22	1595.5	1.60633	2.48309412175686e-10	1778.5	1.75999	1.7256801209447e-12	1195.5	1.72928	4.85382737263016e-12	1196.5	1.06435	1.91829e-05	1359
maker-VaccDscaff4-augustus-gene-85.33-mRNA-1	87	85	67	63	56	83	440	648	434	263		82	187	286	279	96	276	746	1454	1298	581	198734	376	1454	2.38312	1.99775863150845e-12	258.5	2.77699	2.65293195169542e-15	248.5	2.23333	1.44622334392463e-11	787	1.75143	5.66114418502541e-7	180.5	2.14517	5.23544414366647e-10	171
maker-VaccDscaff4-snap-gene-124.34-mRNA-1	34	15	14	12	9	52	105	137	161	49		173	2358	2395	2647	1659	614	4427	3669	3911	1940	2.55931e+06	1219	4427	1.618	9.02876326086834e-7	106.5	3.68609	8.36096709486223e-20	86.5	2.66879	1.47081981688701e-19	2262.5	3.93275	3.7629256931283e-40	1410	7.72599	1.18107545323742e-89	1329.5
maker-VaccDscaff4-snap-gene-170.32-mRNA-1	0	0	0	0	0	0	4	19	26	12		3	18	21	22	46	43	86	94	94	101	1392.04	29	101	6.39185	8.6770461383132e-7	13	6.9459	1.79432631057748e-7	13	1.14276	0.00117379	68.5	2.59866	6.23549e-06	12.5	6.71955	1.30890216080163e-7	11
maker-VaccDscaff4-snap-gene-286.42-mRNA-1	0	2	1	5	1	0	17	38	46	15		4	100	362	523	1367	2	186	536	573	476	168151	213	1367	6.28196	1.56645392005694e-7	23	3.17538	5.99223e-06	25.5	8.04894	8.94487737296506e-31	287.5	6.88479	2.01170532312283e-27	263.5	6.68486	1.00476398202629e-25	264
maker-VaccDscaff4-snap-gene-297.30-mRNA-1	775	210	208	182	159	770	571	2628	3175	2077		215	360	642	591	328	344	1431	2903	2403	1398	1.13025e+06	1068	3175	2.04385	2.08110906125601e-20	1972.5	4.12296	3.95178664833847e-74	1678.5	2.80214	9.16301426632872e-37	1373.5	1.45347	5.03206930514598e-10	403	1.69728	1.90809258460904e-13	386.5
maker-VaccDscaff4-snap-gene-418.43-mRNA-1	0	0	0	0	0	0	0	2	4	4		2	46	132	214	3599	6	35	167	289	1367	1.12901e+06	293	3599	4.65076	0.00107403	2	4.24298	0.00512725	2	5.5411	4.41572152623966e-35	147.5	6.39008	2.02046683075462e-24	108	9.9568	2.5788974671911e-15	107
maker-VaccDscaff4-snap-gene-54.61-mRNA-1	45	433	372	169	63	38	3010	3830	3154	2243		201	4193	5147	3733	2436	1949	15547	19514	16679	7759	4.15493e+07	4526	19514	6.33937	2.72956000325417e-52	1596	4.21417	9.97773000275081e-25	1661.5	3.09701	2.9224331070987e-14	9314	4.21298	3.46620061315359e-25	1967	4.45738	2.0219086595813e-28	1951
maker-VaccDscaff4-snap-gene-82.45-mRNA-1	16	5	7	14	12	19	18	32	52	62		65	170	203	206	163	80	158	233	191	148	6820.18	93	233	1.41069	0.00040349	35.5	1.90602	1.90686e-05	33	1.25015	0.000279749	135.5	1.65992	1.29977e-06	135.5	3.87272	1.14939279737027e-22	110
maker-VaccDscaff511-augustus-gene-0.11-mRNA-1	148	256	392	443	403	160	656	1891	2265	982		846	2710	3258	3977	819	336	1597	1988	1953	297	1.48603e+06	1269	3977	3.82025	1.07673018672838e-15	1212.5	2.35394	2.63772e-06	1354	2.53893	2.00913262223533e-7	1144.5	2.23162	5.95014e-06	2411.5	3.16569	1.99476637959229e-11	2210
maker-VaccDscaff517-augustus-gene-0.10-mRNA-1	41	34	30	12	19	35	90	135	124	49		154	432	498	668	408	165	502	812	1133	859	133585	310	1133	1.80591	3.4151e-06	79.5	3.27137	3.12364785282258e-13	68	2.77341	3.1621732048607e-15	649	2.11642	4.05193060216403e-9	411	5.69576	3.24340663232348e-41	340
maker-VaccDscaff51-snap-gene-2.37-mRNA-1	4	5	7	3	5	4	11	21	15	36		43	63	110	104	91	57	178	289	311	215	10886.9	79	311	1.71808	0.00165264	9.5	1.99211	0.00249916	9	2.44182	2.09553348637397e-17	184	1.27099	7.47432e-05	73.5	4.75009	1.87912330633943e-18	53.5
maker-VaccDscaff53-snap-gene-15.72-mRNA-1	2	9	11	6	10	2	18	55	26	10		13	36	113	64	105	39	90	187	144	99	3446.94	52	187	3.16248	2.758e-05	14	1.98687	0.00802511	16	1.88643	0.00112297	91.5	2.26397	0.00024363	38.5	3.2754	4.49767227364494e-7	35
maker-VaccDscaff583-augustus-gene-0.14-mRNA-1	12	35	36	39	36	11	302	519	623	687		30	83	105	122	240	56	82	91	171	366	51304.5	182	687	5.76019	5.65218399173304e-38	317	3.97978	8.55545386920487e-22	331	1.59288	0.000164561	113.5	1.99286	4.85023e-06	76	1.6351	0.00011595	80.5
maker-VaccDscaff58-snap-gene-1.25-mRNA-1	2	2	5	5	1	5	47	260	428	677		3	13	18	22	23	1	33	54	46	46	43485.9	85	677	6.35247	1.89165480021337e-39	216.5	6.39753	3.3275015539101e-33	216.5	5.02949	2.55805762375038e-12	23.5	2.70838	9.38862e-06	12.5	2.16597	0.000140201	13.5
maker-VaccDscaff5-augustus-gene-14.25-mRNA-1	260	155	139	139	137	273	392	1471	2213	1678		369	2627	6422	6295	2885	631	15169	35467	32005	14819	1.37834e+08	6177	35467	3.01482	5.27362927373722e-58	1243	3.99076	3.45168874369142e-91	1176	5.66257	1.07218338882319e-214	16318	4.0915	2.81548752191875e-108	3332	5.49905	2.02112924742767e-175	3217
maker-VaccDscaff5-augustus-gene-151.17-mRNA-1	324	448	458	413	471	300	692	976	1034	585		166	801	1357	1572	680	114	943	1530	1723	534	249627	756	1723	1.78244	6.26598526094297e-15	667	1.32353	2.53457609578022e-8	723.5	3.90795	1.31874865507681e-65	918.5	3.24026	1.58178368623461e-45	869	1.9277	9.61416774979282e-18	992.5
maker-VaccDscaff5-augustus-gene-16.31-mRNA-1	170	77	71	59	101	156	100	320	436	549		168	236	255	359	653	28	62	223	298	448	36036.9	238	653	1.48372	3.54206508361885e-9	296	2.87638	8.47980948529117e-27	247.5	3.39789	2.97289112527256e-35	163	1.09967	2.24673e-05	263.5	2.59943	7.82775305324224e-23	209
maker-VaccDscaff5-augustus-gene-192.32-mRNA-1	11	7	6	8	6	9	24	21	38	23		135	335	326	428	288	114	331	557	767	638	67061	204	767	2.09847	1.36415803826481e-7	23.5	2.24878	7.71590806972559e-7	23	2.74182	3.29088384280338e-28	440.5	1.66456	9.65474963165037e-11	281.5	5.70368	1.39603554258301e-46	218
maker-VaccDscaff5-augustus-gene-214.19-mRNA-1	595	260	420	452	501	595	1049	5677	6606	4240		765	7197	15974	15237	8999	846	21421	42198	37894	20391	1.90257e+08	9566	42198	3.47258	1.25206337629145e-46	3600.5	3.86941	1.41207684876566e-56	3529	5.48462	2.14617506214812e-116	19370	4.31531	1.15318213135656e-71	8001	5.07507	3.10447270288004e-98	7844.5
maker-VaccDscaff5-augustus-gene-235.33-mRNA-1	985	21	79	46	22	1043	1048	8131	11811	6200		116	1414	4042	4289	2235	74	7169	17980	14199	6431	3.34351e+07	4367	17980	3.50084	1.31244323438179e-23	6427	7.99963	3.88000848709067e-104	5928.5	7.58087	3.66263569366415e-102	7136.5	5.20788	1.00159379561844e-48	2202.5	6.53842	1.91591168196583e-70	2167.5
maker-VaccDscaff5-augustus-gene-265.16-mRNA-1	23	74	92	87	78	23	209	536	662	722		127	285	425	463	785	90	376	712	720	705	80216.1	360	785	4.8155	7.0519063070949e-90	342.5	2.92006	3.51282788722715e-47	374.5	2.99173	1.58048289366662e-55	405	1.87257	4.37893191289139e-22	295	2.40358	7.21757682299726e-33	275
maker-VaccDscaff5-augustus-gene-298.26-mRNA-1	0	1	0	2	0	0	13	137	237	183		11	156	318	439	273	10	476	918	958	698	109493	242	958	10.509	7.26923305811742e-17	118.5	6.65856	4.87432889571927e-22	119.5	6.55234	1.28429255863117e-67	484	5.24149	7.05489402832403e-41	225	7.55133	3.7889944153828e-29	220.5
maker-VaccDscaff5-augustus-gene-43.25-mRNA-1	153	318	447	452	353	144	863	2199	2543	1688		341	466	850	1085	1776	336	710	1418	1456	1146	567305	937	2543	4.14059	7.15049492495517e-133	1343.5	2.49063	1.04175773199975e-52	1497.5	2.11188	1.95769809431556e-38	896	1.6672	1.05300051839065e-23	713	1.26144	1.87240664587415e-14	768.5
maker-VaccDscaff5-snap-gene-141.22-mRNA-1	170	995	1269	1123	766	151	1143	2865	3050	1948		558	3917	5417	4600	3552	915	5262	8180	6734	4088	6.18528e+06	2835	8180	4.33412	3.05661550454113e-57	1600.5	1.44079	3.78067402372062e-7	2086.5	2.87925	7.65372010649426e-27	3824.5	3.04169	1.34740130651957e-29	2579	2.03345	3.26114756785005e-14	2861.5
maker-VaccDscaff5-snap-gene-210.20-mRNA-1	721	719	636	606	676	704	986	1752	1918	1850		700	1213	1578	1543	1516	1215	2301	3241	2731	2042	667841	1432	3241	1.44577	4.77120886577598e-21	1311	1.66212	1.71557352298188e-26	1262	1.16766	2.90194540534018e-14	1973	1.14072	2.90197907627932e-13	1121.5	1.34798	2.24190557158702e-18	1074.5
maker-VaccDscaff5-snap-gene-236.31-mRNA-1	126	4	4	6	12	135	25	237	361	187		124	1229	3900	4208	2293	82	6745	17209	14048	6767	3.11485e+07	2885	17209	1.41345	7.20284390526425e-8	248	5.76441	6.08293962331738e-40	183.5	7.4175	3.87334911488841e-194	7065	5.08115	5.63667477767469e-92	2166	9.3061	6.01542686599659e-106	2107
maker-VaccDscaff5-snap-gene-236.34-mRNA-1	1238	25	47	29	12	1253	368	2741	3913	2216		128	1845	4223	4432	2539	124	8595	17724	14057	7153	3.05074e+07	3633	17724	1.64217	1.53499e-05	2583	7.03993	1.07363440326558e-69	1971	6.82284	1.64712651918535e-77	7090.5	5.11475	2.73243577926582e-43	2280	7.2196	3.51436304767528e-74	2230.5
maker-VaccDscaff5-snap-gene-297.59-mRNA-1	2	0	2	3	4	3	10	31	30	29		25	80	99	61	72	47	110	213	246	245	7323.11	66	246	3.23353	3.53209101121426e-8	16.5	3.27767	1.12863e-06	16.5	2.37858	2.88292098402783e-12	146.5	1.25009	0.0016699	43	4.29905	4.2383917240584e-12	32
maker-VaccDscaff5-snap-gene-300.30-mRNA-1	1934	645	753	749	661	1974	2529	18204	22634	15182		785	1316	2853	2701	1800	665	4429	8949	7585	4481	5.12416e+07	5041	22634	3.51911	2.7025656996071e-70	12304	4.91617	1.53283471029882e-133	11691.5	3.51087	6.29571898275974e-69	4125	1.78311	3.72600202518508e-18	1743	1.84965	7.21429134914564e-20	1725
maker-VaccDscaff5-snap-gene-353.45-mRNA-1	0	1	0	0	0	0	0	15	43	54		0	9	24	46	57	4	60	148	157	136	3087.36	38	157	8.07479	3.50415495562893e-10	21.5	7.66702	6.8527085504687e-9	21.5	5.05432	2.12473747523348e-26	80.5	8.05713	5.3279925718227e-10	23	7.7537	1.03024459109507e-9	23
maker-VaccDscaff5-snap-gene-37.44-mRNA-1	0	0	0	0	0	0	0	0	14	12		1	6	12	18	12	1	17	31	26	17	109.58	8	31	6.42665	3.83651e-06	7	4.16122	0.00187093	7	4.74832	7.09289839185553e-7	13.5	3.84583	9.88187e-05	9.5	4.53247	0.00020276	9
maker-VaccDscaff5-snap-gene-37.45-mRNA-1	4	209	282	328	412	3	125	413	661	591		1449	8117	11721	15367	19878	2269	10900	14900	13769	13550	5.17677e+07	5747	19878	7.67343	6.27891715787154e-57	332	1.01156	2.02015e-06	494.5	2.60131	8.86444354482693e-43	8019	3.40618	1.76868795067859e-72	8408	5.54967	1.94191175522195e-182	7847.5
maker-VaccDscaff69-snap-gene-4.33-mRNA-1	13	29	82	79	63	18	53	322	280	230		27	133	176	323	198	12	65	71	137	60	11408.4	119	323	3.925	2.67332157903847e-14	149	1.81627	0.000702432	179.5	3.46268	8.10606000431769e-11	74.5	3.53753	4.25961486646519e-12	175	2.01931	4.57553e-05	201
maker-VaccDscaff6-augustus-gene-141.37-mRNA-1	9	43	83	52	28	9	63	150	139	57		105	309	330	477	216	69	124	183	252	137	18682.5	142	477	3.81533	9.6119084599993e-20	74	1.39814	0.000309316	95.5	1.86808	8.46027845235121e-8	160.5	2.17877	1.77376036583887e-10	291	3.17787	3.44003276274523e-20	264.5
maker-VaccDscaff6-augustus-gene-163.26-mRNA-1	30	2	1	4	2	38	26	276	605	705		206	480	1529	2141	1461	204	2707	7085	8994	6536	8.96923e+06	1652	8994	3.99017	2.21343369947337e-64	321.5	7.13779	1.69204753345153e-48	304.5	5.45511	3.38198478646229e-166	4599	3.37594	4.31171504725801e-62	1173.5	8.95919	1.57754508290977e-77	1072.5
maker-VaccDscaff6-augustus-gene-385.34-mRNA-1	105	34	51	57	39	102	160	305	348	321		82	125	171	180	66	90	107	195	299	124	10629.1	148	348	1.76303	2.18312647308388e-9	225	2.58969	5.9920877537553e-17	202.5	1.733	5.29220242596094e-9	194.5	1.13637	0.00031145	131	1.64094	1.01948411079948e-7	118.5
maker-VaccDscaff6-augustus-gene-388.31-mRNA-1	29	99	42	34	36	41	111	117	96	51		44	122	329	256	121	108	212	567	306	102	24589.8	141	567	1.22618	0.00558991	68.5	1.46612	0.00187133	65	1.49968	0.000316206	207	2.51608	1.46453534673588e-9	150	2.88494	4.12732785203214e-12	145
maker-VaccDscaff6-augustus-gene-409.27-mRNA-1	126	120	107	82	45	122	206	349	289	189		124	263	493	542	508	145	626	1068	1134	878	125941	371	1134	1.24706	1.8018379047016e-13	205.5	1.82084	5.44378892227288e-23	185.5	2.96496	3.77373206665921e-84	639.5	2.13085	1.85676052219043e-39	333	2.72468	5.0091070542968e-55	312
maker-VaccDscaff6-augustus-gene-419.26-mRNA-1	689	665	372	240	136	678	2211	2921	1950	1026		696	3437	4170	3454	2311	1389	4346	3580	2838	1269	2.00484e+06	1919	4346	1.52279	1.60499286581493e-8	1314	3.01703	5.31412718800394e-29	1095	1.03008	0.000224204	2113.5	2.31018	3.91487628024033e-18	2075	3.84202	7.59517848630881e-48	1847
maker-VaccDscaff6-augustus-gene-420.36-mRNA-1	37	66	436	384	145	37	3122	15313	19581	16115		51	5856	11416	11928	7062	478	26592	42849	40988	28494	2.16579e+08	11548	42849	9.03755	1.43163089350592e-148	9809	5.67176	1.72585411922036e-66	9982.5	6.42037	2.82429156839415e-86	20733	7.87092	1.03734615850217e-115	5989.5	4.95661	1.16641282301387e-51	6156
maker-VaccDscaff6-augustus-gene-423.27-mRNA-1	1885	1717	1970	1829	1633	1878	2407	3712	4002	3231		2345	3870	5428	5435	4871	4535	6559	10291	9336	6963	7.51562e+06	4195	10291	1.09102	2.62687154371217e-22	2940	1.1297	3.77889755659443e-23	2915.5	1.04138	9.33586518019123e-21	6935.5	1.21253	2.08220653523499e-27	3890	1.57115	1.20667167969025e-45	3632
maker-VaccDscaff6-augustus-gene-99.27-mRNA-1	2493	2820	3327	3439	2915	2493	3963	6465	6927	5262		2800	4773	6490	7128	8320	3285	8175	12240	10500	8544	9478179	5618	12240	1.47419	2.44428595452504e-34	4710	1.00997	3.53034350708541e-16	5183	1.67614	2.23408332631231e-44	6892.5	1.34817	1.03788386114457e-28	4964	1.05131	2.93839484261137e-18	5283.5
maker-VaccDscaff6-snap-gene-261.32-mRNA-1	35	3	4	5	5	30	187	1441	1603	1518		11	303	670	741	447	32	1616	3637	3491	2488	1.56627e+06	913	3637	5.71179	3.17430153207989e-78	816.5	8.19453	3.86542342330562e-66	804	6.74043	3.81246114027164e-115	1761.5	6.03711	3.87565064839387e-61	376	7.08157	3.25546433034145e-50	373
maker-VaccDscaff6-snap-gene-289.22-mRNA-1	0	0	0	0	0	1	6	24	29	28		0	14	40	63	33	1	114	292	354	293	14999.5	65	354	4.07345	4.72591158024828e-8	15	5.24973	1.35369e-05	14.5	8.52841	9.06389480359957e-25	177.5	8.50937	6.32462894057858e-11	31.5	6.34793	1.71183838690601e-8	31.5
maker-VaccDscaff77-augustus-gene-1.23-mRNA-1	18	9	18	16	12	18	30	89	84	57		14	29	45	86	76	29	48	80	129	99	1440.75	49	129	2.14478	9.4846523632362e-8	51	2.39182	4.52905442026653e-8	50	2.11369	1.82199119412768e-8	79	2.61987	3.80703844367736e-10	50	2.43108	4.79539313599495e-9	51
maker-VaccDscaff7-augustus-gene-251.20-mRNA-1	11	28	33	17	14	12	152	247	298	295		34	62	102	171	291	137	462	922	1167	1610	248523	303	1610	4.59285	4.42148514354684e-57	155	4.08277	8.05371961007219e-47	157.5	3.08704	1.7628188018461e-64	652	2.2943	4.31778133661309e-23	102.5	3.28115	6.60915362930518e-31	94
maker-VaccDscaff7-augustus-gene-363.26-mRNA-1	16	28	29	34	42	17	75	168	182	165		45	231	394	380	523	242	684	899	708	619	86553.8	274	899	3.40878	3.72796486034493e-24	99.5	2.40713	1.45666657133232e-13	108	1.54867	3.42175372028085e-8	475	3.07442	4.26480688298848e-25	212.5	3.46824	2.84867899927176e-29	207
maker-VaccDscaff7-augustus-gene-37.34-mRNA-1	15	7	21	6	14	13	61	386	481	469		19	251	567	512	165	75	1248	2539	1977	1022	637673	492	2539	5.1306	2.09013481471411e-28	247	6.26447	2.32752534263015e-29	243.5	4.71622	1.95836244354763e-29	1026	4.73286	2.19972366062916e-25	265.5	6.35653	4.40772223089473e-31	259
maker-VaccDscaff7-augustus-gene-402.39-mRNA-1	176	177	190	210	191	165	266	504	477	490		593	966	1364	1268	1172	700	1932	2966	2105	1360	748987	864	2966	1.5325	3.00288882779526e-16	321	1.18144	1.25983460972418e-9	343.5	1.58674	1.0856073391235e-19	1402.5	1.09603	1.11287218997964e-9	930.5	2.58957	1.06188669355377e-46	739
maker-VaccDscaff7-augustus-gene-91.15-mRNA-1	4147	1952	2559	2258	2504	3978	6046	21500	25995	18359		2789	6440	12835	12466	6430	3037	23358	45040	37557	17597	1.8913e+08	12842	45040	2.70788	6.2519370425124e-49	14986.5	3.52502	1.42804405452603e-81	14126.5	3.62799	3.31525068245706e-87	20297	2.15998	4.17106546532582e-31	7627.5	2.46486	8.10409601194235e-41	7362
maker-VaccDscaff7-snap-gene-172.15-mRNA-1	0	0	1	1	0	0	12	64	97	102		0	31	82	123	127	2	125	346	405	551	30626	103	551	9.22339	3.09952450936329e-12	48.5	5.95709	9.16638078717102e-11	49	7.46628	2.82373831415829e-28	203.5	9.46668	1.13603607767089e-12	61.5	6.30471	1.07195477833164e-12	62
maker-VaccDscaff89-snap-gene-5.88-mRNA-1	4	8	24	22	32	4	12	90	115	95		17	50	77	116	78	3	22	38	62	20	1546.99	44	116	4.70746	1.76055623187022e-17	59.5	2.34606	4.63976938206096e-7	68.5	4.15592	2.19991462503905e-13	32.5	2.72726	1.67378999778321e-9	66.5	2.35988	9.28679378089845e-8	69
maker-VaccDscaff8-augustus-gene-116.20-mRNA-1	86	69	97	99	72	96	124	243	234	105		114	155	176	270	585	105	150	191	236	321	20708.5	176	585	1.27303	0.000179413	165	1.23313	0.000621412	166.5	1.17279	0.000639688	170.5	1.23919	0.000313196	192	1.4391	1.38324e-05	184.5
maker-VaccDscaff8-augustus-gene-160.18-mRNA-1	30	58	109	92	94	17	189	537	708	684		104	244	361	411	650	85	342	536	619	607	63115	324	708	5.30531	3.57549458508634e-83	362.5	2.93369	5.43904841688116e-39	400	2.85613	1.1537982710224e-39	352	1.98151	4.21385385391746e-19	257.5	2.15314	7.61497842961509e-22	251.5
maker-VaccDscaff8-augustus-gene-212.22-mRNA-1	745	394	623	562	662	763	1375	7230	8339	5431		274	2902	6195	6094	3498	353	9031	17221	15000	8170	2.95503e+07	4743	17221	3.4502	9.31935077562925e-39	4551	3.88941	3.6570020806676e-48	4450.5	5.40782	2.91922900928207e-93	7676.5	4.47052	9.56288659757109e-63	3184	3.43703	1.70906054942037e-38	3328
maker-VaccDscaff8-augustus-gene-235.20-mRNA-1	1619	35	137	93	50	1700	1651	14602	22502	12055		70	763	2447	2935	1407	32	4449	12313	10027	4279	5.0024e+07	4658	22502	3.72584	1.84039985249326e-22	12101	7.90478	2.71622678728349e-92	11297.5	8.28412	5.24193758234453e-97	5029.5	5.39145	6.3493847243414e-43	1502.5	4.96639	2.37427557092926e-37	1514
maker-VaccDscaff8-augustus-gene-235.22-mRNA-1	405	2	13	8	4	403	114	906	1360	726		71	953	2650	2733	1559	68	4856	11877	9358	4454	1.39902e+07	2126	11877	1.75512	4.72194e-06	881.5	7.30431	1.12534136654673e-51	684	7.08825	1.94447696877481e-80	4713	5.25469	1.15798591677683e-43	1402	8.31021	8.41800298839843e-68	1370.5
maker-VaccDscaff8-augustus-gene-236.15-mRNA-1	2181	31	69	56	61	2230	588	4183	5817	3495		36	497	1233	1128	668	47	2215	4707	3698	1964	3.64922e+06	1745	5817	1.38298	4.75853e-05	4023.5	6.681	6.84986308422776e-84	2936.5	6.27628	7.25591831021032e-77	1872.5	4.93914	1.42415444742671e-44	582	4.31481	7.52299489621665e-36	592
maker-VaccDscaff8-augustus-gene-265.21-mRNA-1	155	209	226	234	217	139	346	459	508	327		269	1254	2026	2396	1056	163	1445	2277	2661	844	805557	861	2661	1.86286	2.26736250549714e-14	323.5	1.115	1.45488e-05	371	4.02176	9.27117801322464e-67	1412	3.15301	1.24917049712667e-41	1332.5	3.35053	9.69139218176925e-47	1315
maker-VaccDscaff8-augustus-gene-274.23-mRNA-1	28	755	1039	890	504	26	921	2237	2238	1423		279	2087	3112	2953	2348	491	3300	5902	4575	2823	2960723	1897	5902	6.38776	1.96028803239882e-57	1132	1.32932	0.00137423	1564	3.2193	1.91408262716184e-17	2533	3.40382	3.22212819908187e-19	1616	1.72939	5.46006e-06	1921.5
maker-VaccDscaff8-augustus-gene-398.26-mRNA-1	796	429	404	367	347	832	1076	4192	6127	4935		456	3727	8695	8749	3965	825	20847	48500	44560	20346	2.53196e+08	9009	48500	2.88023	5.12056382222016e-74	3479.5	4.05904	1.06444025539695e-137	3247	5.7547	1.53924010786132e-297	22692.5	4.26003	1.44895944559804e-156	4602.5	4.57318	1.94870124296361e-176	4558
maker-VaccDscaff8-augustus-gene-42.47-mRNA-1	0	0	1	0	0	0	1	17	20	26		0	8	23	24	37	0	40	118	114	144	2354.37	29	144	6.97545	1.02214469030731e-7	10	4.71015	0.000115493	10	9.76036	3.04015996150732e-14	57	7.11813	6.64349740819195e-8	12	4.95718	1.31562e-05	12
maker-VaccDscaff8-snap-gene-136.50-mRNA-1	2	15	16	15	13	1	73	141	175	151		19	53	100	62	160	23	162	322	195	345	12249.7	102	345	7.22202	1.05889652776269e-18	88	3.52578	3.31050438548048e-17	95	3.0327	1.87248867386119e-16	109	1.69148	4.41638e-05	40.5	2.02865	1.53846e-06	38.5
maker-VaccDscaff8-snap-gene-360.28-mRNA-1	21	129	165	173	249	26	122	390	1101	2366		162	1694	3160	3447	3312	245	3455	8105	5761	3620	6.31812e+06	1885	8105	5.3787	7.89455436318833e-118	563.5	2.66494	2.06260046102488e-44	637	4.55003	4.44974101104103e-143	3003	4.41132	1.41620631673684e-125	1804.5	4.31117	7.16950176697827e-119	1810
maker-VaccDscaff8-snap-gene-361.42-mRNA-1	1	54	66	62	91	2	45	106	135	142		1712	9699	13175	18274	21854	2781	13124	18149	16173	15521	6.93864e+07	6558	21854	5.84462	1.47196920765702e-26	68.5	1.11452	9.77329081984262e-8	98.5	2.53954	7.25591831021032e-77	9477	3.41585	7.0351445526502e-137	9993	8.19029	0	9168
maker-VaccDscaff913-snap-gene-0.8-mRNA-1	6	3	3	0	1	8	51	44	49	80		17	69	98	58	40	114	214	237	245	172	7201.84	75	245	2.50088	9.5528931375857e-10	28.5	7.86174	1.55316970437634e-9	24.5	1.09733	0.000211428	179.5	1.71192	2.31512e-06	37.5	8.08086	1.05893854960002e-10	29
maker-VaccDscaff9-augustus-gene-279.19-mRNA-1	20	70	58	43	39	20	189	274	263	134		60	196	206	192	92	62	163	172	241	106	7202.07	130	274	3.64783	6.66314861917381e-18	141.5	2.58719	1.1024947744627e-9	153	1.94648	2.10855e-06	151.5	1.67764	6.95037e-05	126	2.13738	2.13981755331577e-7	117.5
maker-VaccDscaff9-augustus-gene-307.24-mRNA-1	8	1	3	1	1	9	6	138	331	359		9	11	85	108	81	7	139	740	927	885	107961	192	927	5.07471	5.14497203360249e-33	170	7.4041	1.00116309485856e-22	166	7.02986	2.16750653455629e-60	467	3.65247	6.99859456990866e-16	58.5	5.79746	8.91467620799844e-15	54.5
maker-VaccDscaff9-augustus-gene-386.38-mRNA-1	0	0	0	0	0	2	7	90	188	104		2	23	47	46	41	5	75	163	140	52	4059.21	49	188	6.31378	5.66510955338895e-20	95	9.77197	1.94398604836185e-13	94	4.68126	1.978717363544e-17	72.5	4.04778	6.7992111510074e-9	24	7.74008	3.01258207022403e-9	23
maker-VaccDscaff9-augustus-gene-397.28-mRNA-1	2	0	0	2	1	2	7	27	46	158		5	39	134	243	3424	16	46	197	314	1316	1.01126e+06	299	3424	3.98735	2.22942564670365e-11	24	4.30586	3.98469218150264e-9	24	4.23911	3.31404483076004e-30	165	5.56466	1.14218017061638e-29	124	6.69538	1.26648997232259e-22	122.5
maker-VaccDscaff9-augustus-gene-397.29-mRNA-1	0	0	0	0	0	0	4	15	34	21		2	9	27	45	413	6	13	40	75	247	15520.6	48	413	7.73788	1.27183815565456e-8	17	5.47187	1.68188e-05	17	3.58637	9.78326882194342e-9	40.5	4.50848	5.16243346469306e-8	23.5	5.85358	9.79494160792988e-7	22.5
maker-VaccDscaff9-augustus-gene-82.28-mRNA-1	27	29	31	34	28	19	111	302	262	149		334	1430	2310	1940	1076	766	3332	4581	3287	1752	2.23965e+06	1090	4581	3.76775	3.53435785559276e-25	140.5	2.91538	4.65568666265724e-16	148	2.10132	3.62832113672474e-11	2026.5	2.53609	1.25389969008742e-15	1137	5.80143	9.0269803594817e-65	987
maker-VaccDscaff9-snap-gene-121.28-mRNA-1	0	0	0	0	0	0	1	3	8	5		1	5	9	27	27	2	26	57	109	97	1311.09	19	109	5.68699	8.19369e-05	4	5.27921	0.000513584	4	5.22423	1.36138502239855e-12	55.5	4.46526	8.35585e-06	14	7.01206	2.99130855278805e-7	13.5
maker-VaccDscaff9-snap-gene-122.24-mRNA-1	7	16	51	27	17	16	336	1814	2128	1195		143	494	561	689	1181	1160	2274	2371	2502	2723	1.00448e+06	985	2723	7.02861	1.42969002050241e-63	1072	6.28015	5.6203549314585e-53	1077.5	1.10822	0.00665909	1831	2.26313	7.84029609403033e-9	416	4.6538	6.06677823697445e-30	358
maker-VaccDscaff9-snap-gene-251.28-mRNA-1	0	1	0	1	4	0	10	28	23	14		8	160	522	843	2087	3	285	912	921	730	403257	328	2087	7.15855	2.11683e-06	11.5	3.89457	0.00151254	12	8.28281	7.65047641151902e-20	462	6.61669	1.27104498321121e-14	425.5	9.07652	6.009750569455e-17	422
maker-VaccDscaff9-snap-gene-266.31-mRNA-1	256	74	99	98	76	280	287	1457	1807	1095		233	469	828	806	423	475	1903	3708	3061	1760	1.30872e+06	960	3708	2.68855	5.94245888727186e-34	1043.5	4.1967	6.16400853525179e-72	952.5	2.6863	1.19950475482801e-34	1768	1.78528	5.14046105040536e-15	519.5	3.0333	2.51062847391357e-38	452
maker-VaccDscaff9-snap-gene-3.42-mRNA-1	1350	246	89	95	92	1359	1553	4309	5578	3145		189	723	1345	1193	816	477	2426	4258	3904	1815	3.13617e+06	1748	5578	2.03633	2.40322296765143e-19	3468.5	5.86883	4.53534700138344e-132	2836.5	3.03161	5.43823777105592e-41	2190.5	2.6544	6.81899247316227e-30	691	3.64392	1.38457137628393e-51	644
maker-VaccDscaff9-snap-gene-82.35-mRNA-1	52	21	14	22	16	48	75	93	116	39		125	1641	1590	1813	1093	422	3035	2479	2664	1293	1.18213e+06	833	3035	1.26139	8.06316e-05	82	2.36053	3.62220450450064e-11	69	2.65731	3.71462550716614e-22	1543	3.84556	3.61197635453703e-43	969	6.32078	6.22796927851764e-83	917.5
snap_masked-VaccDscaff102-processed-gene-4.36-mRNA-1	2	0	2	0	0	5	20	135	194	102		2	32	92	79	70	2	106	170	191	130	5111.4	67	194	5.03881	1.56873903176309e-19	99.5	7.95927	1.53538076527394e-11	97	6.08533	1.99131174222818e-22	96.5	5.37675	2.53328257444507e-12	40.5	6.66639	7.06398956526006e-9	39.5
snap_masked-VaccDscaff11-processed-gene-299.22-mRNA-1	4018	448	189	158	73	4105	2448	14166	20081	15710		239	2378	6459	5891	2833	149	10678	22211	18589	9907	6.00364e+07	7036	22211	2.29017	8.96202171651997e-13	12093	6.9816	2.28444475654792e-105	10119.5	6.95555	9.6698678269636e-107	9369	4.62215	1.56536357555844e-47	3065	5.21259	1.22707206135254e-59	3024.5
snap_masked-VaccDscaff11-processed-gene-343.15-mRNA-1	0	0	0	0	0	1	3	7	16	10		1	8	12	15	11	6	25	54	75	76	679.26	16	76	3.26734	6.12471e-05	8.5	6.30201	6.71567e-06	8	3.44291	1.70749496242204e-10	40.5	3.33194	0.000135076	8	6.19775	2.88911e-06	7.5
snap_masked-VaccDscaff11-processed-gene-356.13-mRNA-1	37	58	126	123	124	32	279	1377	1223	624		65	722	1335	1182	586	116	2453	4515	3428	1429	1.92136e+06	992	4515	5.2221	4.39904340685005e-34	627.5	3.30264	9.63744174142839e-15	673	4.88057	2.58124594335518e-32	1772	4.16665	6.59286329702209e-23	623.5	3.2542	4.75695830270496e-15	652.5
snap_masked-VaccDscaff1220-processed-gene-0.3-mRNA-1	28	41	76	43	41	37	109	236	217	142		455	3789	6229	6295	4853	525	3412	4957	3951	1573	5.79226e+06	1850	6295	2.52812	9.37226e-06	127	2.31142	0.000118448	130	2.91185	1.320502926408e-7	2238	3.7895	3.21566459693537e-12	3375	7.16814	7.50182620302349e-40	3169
snap_masked-VaccDscaff125-processed-gene-3.30-mRNA-1	7	9	3	5	3	7	14	15	28	16		2	8	24	42	53	0	18	26	99	91	970.24	24	99	1.9956	0.00916717	17.5	2.27427	0.00740785	16.5	6.71411	1.36662300463923e-11	49.5	4.23472	1.41734e-06	22	2.85518	0.000157651	23.5
snap_masked-VaccDscaff125-processed-gene-3.44-mRNA-1	4	1	1	1	0	8	1	17	36	11		1	5	7	20	45	3	12	20	46	81	592.05	16	81	2.13692	0.00978464	22	4.23839	5.85052e-05	18.5	3.80252	8.41231e-06	24.5	3.94386	0.000334452	10.5	3.3537	0.000897632	10.5
snap_masked-VaccDscaff1299-processed-gene-0.5-mRNA-1	4	0	0	0	0	4	33	46	43	49		10	35	58	45	52	10	50	107	69	59	1029	34	107	3.4108	4.7510627443253e-7	23.5	5.81282	3.43554e-06	21.5	2.75584	2.96686e-06	39.5	2.15556	0.000572103	27.5	5.85346	8.32228892859104e-7	22.5
snap_masked-VaccDscaff13-processed-gene-104.23-mRNA-1	16	6	7	10	8	9	29	118	140	115		1	21	52	47	13	2	134	251	203	96	6515.97	64	251	3.90066	4.40008283886443e-16	74.5	3.78774	7.32621710080167e-14	75	6.42047	2.10972654438129e-25	102.5	5.24492	1.77514643103891e-9	24	2.22937	1.18122e-05	28.5
snap_masked-VaccDscaff13-processed-gene-341.19-mRNA-1	0	9	24	24	8	1	41	272	321	219		0	25	72	79	47	0	108	210	181	109	11501.8	88	321	8.08693	8.67423495806913e-23	161	3.7277	6.77101045080845e-20	172.5	10.4255	4.24455579686086e-16	90.5	6.9784	8.78246892029766e-10	39.5	1.72031	3.6986e-05	51.5
snap_masked-VaccDscaff15-processed-gene-17.13-mRNA-1	0	1	1	1	0	1	10	38	36	21		12	48	92	98	71	41	68	142	164	76	2802.44	46	164	4.92276	4.5609848943695e-7	18.5	4.52165	8.7921e-06	18.5	1.96997	0.0018811	102.5	2.94656	6.75741e-06	55	5.98187	2.50011018354343e-10	49.5
snap_masked-VaccDscaff166-processed-gene-1.17-mRNA-1	37	48	42	48	47	46	70	99	118	64		39	92	119	114	67	50	80	99	127	76	946.64	74	127	1.34837	1.08656e-05	82	1.29883	7.21685e-05	83	1.34127	7.99382e-06	88.5	1.52947	9.01404859606864e-7	76.5	1.25533	3.86174e-05	81
snap_masked-VaccDscaff17-processed-gene-141.9-mRNA-1	0	0	0	0	0	0	0	0	7	1		0	14	42	46	28	0	108	305	282	113	10502.1	47	305	3.6338	0.00339029	3.5	5.07923	0.000405434	3.5	11.0608	4.72065726119283e-18	141	8.05588	6.2804562502447e-10	23	7.75242	1.20135358271884e-9	23
snap_masked-VaccDscaff18-processed-gene-15.24-mRNA-1	705	3001	5185	4133	3685	738	6352	18501	22715	16191		1020	17222	35323	42638	25686	1982	72545	137439	119450	65267	1.95094e+09	29989	137439	4.94395	5.37569849099717e-99	11726.5	2.45813	6.55023045604932e-25	13424	5.91296	4.86605920321573e-143	60716	5.38614	1.92193339476663e-117	21829	3.3666	2.86502899300085e-47	23385.5
snap_masked-VaccDscaff18-processed-gene-70.25-mRNA-1	6695	876	1106	1157	1196	6622	3898	21137	37885	30399		4052	6341	13296	11373	8726	977	25755	48920	41031	30324	2.64458e+08	15088	48920	2.51619	3.11578495595589e-28	22253.5	5.03304	6.28035639209041e-109	19521	5.39124	9.83345633521784e-126	21004	1.48891	2.53299770865926e-10	7712.5	3.29709	1.14479301661501e-47	6265
snap_masked-VaccDscaff19-processed-gene-126.18-mRNA-1	4	7	31	36	24	8	320	1561	1250	727		1	157	724	477	289	5	1149	3549	2077	832	1.125e+06	661	3549	7.24538	4.40716241632586e-44	629	5.10419	3.10688935612946e-27	643	8.46383	1.58662570296171e-57	1041	7.98241	3.39173338354516e-26	239	3.71559	2.3715441933631e-15	256.5
snap_masked-VaccDscaff1-processed-gene-153.10-mRNA-1	1	4	6	7	4	1	11	15	29	4		187	380	522	497	455	215	486	932	732	416	95949.5	245	932	4.63416	8.67786527514653e-9	15	2.05695	1.25618e-05	18	1.76228	5.10837888016944e-17	473.5	1.40679	8.52218587834333e-11	342	6.14324	1.2662256118875e-53	252
snap_masked-VaccDscaff1-processed-gene-153.11-mRNA-1	8	173	235	202	98	4	220	475	489	291		68	550	846	815	683	137	914	1644	1295	760	240504	495	1644	6.7921	1.4939722098946e-41	246.5	1.27537	0.000592268	345.5	3.23772	8.20033674555697e-22	716	3.58872	3.56473976677798e-25	441.5	2.0126	2.66474065677866e-9	508.5
snap_masked-VaccDscaff1-processed-gene-408.22-mRNA-1	11	2	1	1	1	10	31	39	29	24		25	79	140	127	52	108	148	263	226	179	7485	75	263	1.46068	0.000290166	19.5	4.64122	1.43388e-06	15	1.062	6.83555e-05	167	2.3146	1.4412938879254e-14	76	6.76768	3.28197323040311e-14	64
snap_masked-VaccDscaff1-processed-gene-57.20-mRNA-1	1	4	7	5	7	2	30	42	45	53		2	23	22	27	39	6	44	44	32	44	338.59	24	53	4.27479	3.0833267328144e-9	23.5	3.16572	2.11146e-06	25	2.26243	0.00010584	19	3.45697	3.01853e-06	14.5	2.46381	0.000133924	16
snap_masked-VaccDscaff20-processed-gene-68.12-mRNA-1	4	42	74	48	34	5	68	95	121	78		4	29	66	129	155	71	207	307	386	265	13620.3	109	386	4.60285	1.54097390719668e-24	63	1.33944	3.8398e-05	84.5	2.44013	1.16878386283444e-18	228.5	4.85478	3.51092046264142e-24	66.5	1.41928	2.63905e-06	88.5
snap_masked-VaccDscaff21-processed-gene-142.30-mRNA-1	36	59	85	63	50	47	169	256	244	158		306	1106	1303	1526	1545	659	1550	1471	1536	1111	402633	664	1550	2.36319	5.92857599941453e-22	145.5	1.94106	1.0338541068458e-14	153.5	1.21928	1.85613594153518e-8	1097.5	2.31531	2.3248837343504e-27	916	4.58079	1.92532879181622e-85	794.5
snap_masked-VaccDscaff21-processed-gene-159.8-mRNA-1	9	11	14	25	27	5	19	179	329	240		3	72	277	362	239	8	363	1296	1475	1352	265778	315	1475	5.87559	3.62989103500464e-35	167	3.71969	8.75791676312038e-22	177	7.49029	1.01832366245859e-73	741.5	6.593	7.65373339219117e-34	182.5	3.85543	2.71239824702839e-24	193.5
snap_masked-VaccDscaff21-processed-gene-261.11-mRNA-1	3	25	28	7	0	5	96	120	88	54		1	25	32	20	7	68	218	319	219	109	9786.06	72	319	3.99755	2.21158697133868e-15	46.5	3.57766	3.89275794601745e-12	47.5	1.66953	1.43541e-05	143.5	3.78329	2.98839e-06	10.5	1.52883	0.0045357	13.5
snap_masked-VaccDscaff22-processed-gene-121.16-mRNA-1	37	23	24	59	99	38	206	237	333	628		157	4498	6871	9764	29329	489	6230	8692	11534	17771	8.03983e+07	4851	29329	3.12477	1.97553101217137e-26	185.5	2.4897	3.79385973917613e-17	196	4.55771	5.80083902135974e-70	6011.5	5.95309	3.21389923881505e-113	4960.5	7.35997	9.3483711659117e-153	4911.5
snap_masked-VaccDscaff23-processed-gene-119.12-mRNA-1	879	683	938	871	861	861	1058	3653	4252	2698		1937	8598	17127	17513	10544	2506	25155	46508	41569	22272	2.3238e+08	10524	46508	2.30283	2.9003178673016e-42	2556.5	2.28693	6.09003015390105e-41	2561.5	4.05176	9.03177728578797e-133	22037.5	3.1767	4.86140240943639e-81	9725	4.32911	4.46978907994293e-148	9192
snap_masked-VaccDscaff24-processed-gene-50.16-mRNA-1	0	2	2	2	0	0	14	142	246	200		0	2	12	22	124	0	11	58	43	86	6680.11	48	246	10.5659	4.88827719723735e-16	123	6.71591	2.15049369240308e-18	124	8.3484	3.82776833562414e-10	21.5	6.98469	2.55906897105881e-7	11	3.23901	3.83462e-05	12
snap_masked-VaccDscaff26-processed-gene-130.8-mRNA-1	3	11	37	38	29	4	80	245	245	166		0	26	114	112	75	0	27	65	47	28	6487.27	68	245	5.71662	1.68741466896159e-25	124.5	2.66358	2.60086291528879e-9	141.5	8.48908	1.06942674934016e-10	23.5	7.47263	7.53326170244524e-11	56	1.54351	0.000496471	75
snap_masked-VaccDscaff26-processed-gene-304.17-mRNA-1	13	1	7	10	5	12	64	257	277	272		38	96	139	105	89	48	285	552	500	350	33046.4	156	552	4.40234	3.75793249292145e-30	144.5	4.71493	4.59290644719971e-28	143.5	3.3632	4.85885286218083e-24	274	1.48071	6.24783e-05	71.5	3.32865	9.32863903246236e-15	57.5
snap_masked-VaccDscaff27-processed-gene-149.9-mRNA-1	4	0	0	0	3	0	3	14	26	13		3	11	25	19	34	9	15	55	66	54	471.9	18	66	7.35396	3.12298697449228e-8	13	5.08858	3.95831e-05	13	2.82789	4.02976230622062e-8	37.5	2.64978	0.000163529	11	4.65405	7.27337e-05	9.5
snap_masked-VaccDscaff27-processed-gene-325.17-mRNA-1	60	24	43	41	13	77	483	816	826	430		8	24	164	202	95	10	404	1794	1517	630	328723	383	1794	3.41508	1.2664222552209e-9	451.5	4.33114	7.20879021614014e-14	433.5	7.24032	1.07950010204359e-34	763.5	4.5804	3.34773589783084e-13	105	2.30551	6.60341e-05	121.5
snap_masked-VaccDscaff28-processed-gene-95.11-mRNA-1	0	0	0	0	0	0	1	17	11	6		0	1	2	4	2	0	5	8	12	13	33.18	4	17	6.14012	0.00015256	5.5	5.73233	0.00079761	5.5	6.56398	5.69053e-05	6	4.56187	0.00866628	2	4.25841	0.0095647	2
snap_masked-VaccDscaff29-processed-gene-143.39-mRNA-1	7	27	32	17	13	13	51	62	91	32		22	72	91	101	105	41	91	94	107	78	1250.44	57	107	2.82141	2.52063430819827e-16	52	2.38673	1.24480744511547e-11	54	1.38688	1.63571e-06	74	2.16576	5.70925904639986e-12	61.5	2.51672	6.38603333828188e-14	59
snap_masked-VaccDscaff29-processed-gene-159.19-mRNA-1	79	92	195	244	286	75	177	2322	4812	4015		30	595	2198	3026	2020	35	2827	9727	10815	9901	1.43446e+07	2674	10815	5.99646	3.12772232462476e-98	2443.5	4.29942	1.1038559256294e-53	2528	8.23567	1.01980338815406e-172	5425	6.6429	2.16536587068217e-102	1528	3.63044	3.64409679949248e-39	1635
snap_masked-VaccDscaff29-processed-gene-292.13-mRNA-1	58	19	32	27	14	62	227	934	1145	834		62	187	286	252	195	114	797	1561	1375	905	285622	454	1561	4.20158	3.759797272836e-54	603.5	5.36582	9.65256644435495e-69	586	3.5905	5.96669872055294e-43	744.5	2.00727	1.62898189619113e-12	157	3.18815	7.85081793212707e-25	139.5
snap_masked-VaccDscaff29-processed-gene-321.8-mRNA-1	15	23	27	28	15	12	48	66	99	77		78	205	263	195	181	135	255	357	437	266	18250	139	437	3.04494	1.84989585635995e-16	55.5	1.8007	3.27143123418793e-7	63.5	1.69222	3.81321421358088e-9	286	1.31744	1.68001e-05	136.5	2.77426	1.06403935847742e-17	111.5
snap_masked-VaccDscaff2-processed-gene-126.17-mRNA-1	0	0	0	0	0	1	25	42	32	38		11	9	28	26	8	10	29	111	181	70	2842.31	31	181	4.8098	7.05129514964808e-9	16.5	5.39642	4.31257e-06	16	4.13938	4.08949501599603e-29	95.5	1.21351	0.00649326	18.5	5.11369	4.69673e-06	13
snap_masked-VaccDscaff31-processed-gene-39.8-mRNA-1	0	0	5	0	0	0	1	19	23	19		3	15	15	27	15	3	10	22	30	10	108.49	11	30	7.1887	1.03498e-06	11.5	4.92402	0.000535482	11.5	3.17971	0.000424897	16.5	2.78961	0.00270054	15	5.15712	9.09406e-05	13.5
snap_masked-VaccDscaff32-processed-gene-101.32-mRNA-1	0	3	9	16	37	0	41	60	88	183		15	56	51	66	25	20	76	81	90	45	2530.18	48	183	7.22663	1.55140999093832e-10	44	2.39348	1.11609292035017e-7	52	2.17604	1.08075696775018e-7	55	2.14678	1.15529e-06	40.5	1.96848	5.95418e-06	41
snap_masked-VaccDscaff32-processed-gene-302.26-mRNA-1	6	8	3	7	6	9	21	17	33	27		67	146	202	250	403	105	136	201	224	274	16331.6	107	403	1.81129	0.00035897	21	2.0907	0.000263315	20	1.0854	0.00979589	164.5	1.88493	3.56191e-06	158.5	4.99834	8.6033929476591e-24	128.5
snap_masked-VaccDscaff33-processed-gene-155.13-mRNA-1	389	309	302	254	224	403	503	1118	1412	949		206	786	1428	1710	933	408	3400	6205	6515	3745	4.42727e+06	1560	6515	1.80645	3.63981979382821e-35	907.5	2.47439	5.72460445949037e-60	833	3.99485	3.3209173131607e-176	3461.5	3.05422	3.10959754666521e-92	958	2.75048	9.37216491425582e-76	982
snap_masked-VaccDscaff33-processed-gene-194.28-mRNA-1	51	163	147	121	85	58	313	407	440	257		147	473	603	604	650	261	620	651	675	496	50461.7	361	675	2.91272	1.9420843207974e-38	249	1.86333	3.99001684603788e-17	280.5	1.36447	5.0060344933696e-11	468	2.03209	5.27373333501231e-22	375.5	2.31977	1.33126101103882e-27	362.5
snap_masked-VaccDscaff33-processed-gene-274.7-mRNA-1	2	23	47	47	42	1	28	91	95	81		70	419	660	619	881	40	274	553	457	557	87890.1	249	881	5.54615	4.08325777474405e-18	48	1.00635	0.00629547	71	3.48973	2.8946610154591e-30	248.5	3.13594	1.57800980664638e-25	344.5	3.69864	5.59990222202988e-33	333
snap_masked-VaccDscaff33-processed-gene-56.14-mRNA-1	12	110	96	27	13	17	373	492	341	225		28	104	153	114	20	291	920	1408	990	387	188016	306	1408	4.25699	1.02881672233085e-30	179	3.61955	7.30080461838002e-23	184	1.76196	8.94085065574185e-8	640.5	1.99614	7.77107803565942e-8	71	2.05418	3.06680205813767e-8	70.5
snap_masked-VaccDscaff34-processed-gene-208.16-mRNA-1	1	0	0	0	1	1	3	47	80	43		0	15	64	64	32	0	146	408	348	147	17212.2	70	408	6.10075	1.31181718140593e-13	40.5	8.54853	5.58944666782035e-11	40	9.52213	1.31089243010668e-17	174	6.69641	4.39508253333736e-9	32	8.22472	7.46405620211103e-11	32
snap_masked-VaccDscaff34-processed-gene-292.21-mRNA-1	20	36	31	28	24	20	77	141	166	173		42	101	107	89	80	127	264	396	369	319	15843	130	396	3.0353	5.56228394427153e-30	93	2.52398	3.41528718930141e-21	97	1.53253	6.58038110638612e-14	248	1.06109	2.81553e-05	65.5	1.63648	1.06379818357632e-9	58.5
snap_masked-VaccDscaff34-processed-gene-88.24-mRNA-1	3	7	3	5	11	0	63	47	40	20		7	16	34	52	153	10	46	42	58	56	1780.56	34	153	6.09277	8.27818370149415e-7	20	2.98874	0.000119616	22.5	2.4354	0.000209434	34	2.82338	4.41389e-05	29.5	3.3716	2.74437e-06	28.5
snap_masked-VaccDscaff35-processed-gene-134.19-mRNA-1	4	9	21	17	21	5	30	44	53	96		9	168	373	409	288	4	306	659	365	113	43196.2	150	659	3.41748	2.23883938681335e-10	29	1.5723	0.00149629	35	6.21527	1.29725234271316e-36	184.5	5.47251	9.9867168886697e-33	209	4.50688	2.80705410110916e-26	213
snap_masked-VaccDscaff35-processed-gene-254.19-mRNA-1	119	136	133	184	324	129	1736	1246	900	510		644	1937	2097	1837	2416	48	104	200	245	879	690653	791	2416	2.79408	9.15974112462207e-22	514.5	2.28942	1.53564280646399e-14	542	2.34646	3.45950683149826e-14	146.5	1.51226	2.86780171741304e-7	1240.5	3.31868	5.25598576051889e-31	1010.5
snap_masked-VaccDscaff35-processed-gene-302.24-mRNA-1	13	36	24	19	14	16	70	79	53	21		78	180	149	303	252	92	142	78	225	126	8587.61	98	303	1.65982	0.00104604	34.5	1.44597	0.00868703	36	1.28223	0.00607001	158.5	1.93674	1.92675e-05	190.5	3.95214	2.80405939611248e-17	161
snap_masked-VaccDscaff37-processed-gene-44.16-mRNA-1	0	0	0	0	0	1	13	26	24	11		0	3	6	13	3	3	6	5	23	4	82.37	7	26	4.41194	2.30811e-05	12.5	6.8423	3.57707e-06	12	2.60766	0.00144355	13	4.4842	0.000993033	6.5	5.9866	2.35799e-05	6.5
snap_masked-VaccDscaff37-processed-gene-57.25-mRNA-1	46	53	87	71	29	26	108	266	228	75		31	143	81	221	103	16	60	27	78	40	6119.31	89	266	3.12669	1.51950291073148e-9	127	1.68234	0.00233581	149.5	2.2465	4.273e-05	47	2.82016	7.03780537957724e-8	126	1.63376	0.00136891	146
snap_masked-VaccDscaff38-processed-gene-116.14-mRNA-1	19	11	24	31	28	17	55	121	123	82		37	300	415	494	289	36	227	353	380	158	27383.1	160	494	2.77784	4.92146899799099e-14	70	1.96505	1.25448755746442e-7	77	3.36388	9.08715967624464e-25	208	3.72421	3.53177162599323e-29	265.5	3.96367	2.97208316701818e-31	262.5
snap_masked-VaccDscaff38-processed-gene-174.24-mRNA-1	2	27	89	71	63	7	124	419	413	444		5	369	795	810	460	5	726	1516	779	215	202759	367	1516	5.81471	2.49095741937314e-38	210	2.53201	7.58617420431661e-12	242	7.08586	1.02728447028621e-55	392	7.15538	1.63284013566213e-49	407.5	3.50037	4.28416718264477e-23	440.5
snap_masked-VaccDscaff3-processed-gene-124.21-mRNA-1	4	5	2	5	2	2	67	62	46	37		19	66	93	94	136	30	67	98	97	78	1859.86	50	136	4.12195	1.11718900879201e-11	24	2.97748	2.67664154584769e-8	25.5	1.6611	3.88164e-06	63.5	2.27571	2.0883717826018e-9	56.5	4.02135	5.5870876125916e-16	49.5
snap_masked-VaccDscaff3-processed-gene-202.16-mRNA-1	0	1	1	0	0	0	8	31	42	46		0	15	28	27	15	0	36	63	61	35	497.48	20	63	8.04462	7.29033999529088e-10	21	7.63687	1.31553569076585e-8	21	6.02144	3.7304830965659e-12	30.5	5.43485	4.15737e-06	13.5	6.99212	6.9584821045434e-8	13.5
snap_masked-VaccDscaff3-processed-gene-220.20-mRNA-1	5	2	1	1	2	5	53	36	29	24		15	117	170	150	238	77	307	415	416	336	22942.6	120	416	2.33527	4.6053270700076e-8	17	3.92313	1.6327845935702e-7	15	2.43215	8.79592081701825e-33	246.5	3.28933	2.35565654951062e-30	82.5	6.26692	8.98199833524662e-20	75.5
snap_masked-VaccDscaff3-processed-gene-307.14-mRNA-1	4	3	3	3	6	2	27	22	33	24		6	18	13	47	16	9	13	12	33	24	184.8	16	47	3.50603	2.71940616512803e-7	17.5	3.09618	1.35402e-05	18	1.77499	0.00147396	21	2.89402	7.69041470899215e-7	26.5	3.60829	4.46923433538966e-8	25
snap_masked-VaccDscaff3-processed-gene-334.15-mRNA-1	101	17	12	10	2	97	148	705	889	568		10	244	534	560	418	18	716	1193	1182	793	174063	411	1193	3.18432	3.28237455752544e-32	493	6.34423	3.05212431337237e-63	449.5	5.94195	2.77535535103852e-86	600	5.8297	1.18360863319731e-56	285	5.67792	1.71312203694622e-51	285
snap_masked-VaccDscaff41-processed-gene-233.14-mRNA-1	9	18	32	34	51	4	176	260	230	130		17	117	138	239	195	41	79	73	217	123	7650.67	109	260	5.72202	1.1771075613137e-17	117	2.74351	5.38289e-06	132	2.39415	4.16975e-05	129	3.81219	1.2740522893211e-10	128	2.79866	9.70103661925403e-7	136.5
snap_masked-VaccDscaff42-processed-gene-34.13-mRNA-1	51	11	21	28	27	43	81	1205	2587	2956		2	76	426	831	810	9	647	2389	2994	2417	1.33894e+06	881	2994	5.90476	2.55352614535979e-63	1315	6.5018	3.78508574963418e-68	1307.5	8.23204	2.4251168542047e-94	1501.5	8.56758	2.02503017756376e-39	416.5	4.86451	5.82048281611663e-39	429.5
snap_masked-VaccDscaff43-processed-gene-261.19-mRNA-1	0	2	6	3	5	0	15	36	42	55		9	42	65	69	165	30	66	84	99	215	4182.98	50	215	8.01728	5.61570030835175e-10	21	3.75132	3.28078051966413e-8	22.5	1.68397	2.81874e-05	64.5	2.85634	7.77420651257934e-10	39	4.45737	2.95820540546329e-12	36
snap_masked-VaccDscaff43-processed-gene-74.11-mRNA-1	4	51	45	43	31	4	127	162	185	194		280	2999	4687	4487	4272	601	2082	2594	2154	1827	3.03057e+06	1341	4687	5.21581	5.72708523965833e-35	94.5	2.098	1.3719030367071e-14	114	1.84006	5.85082813030557e-17	1377.5	4.00096	2.38208944431723e-75	2383.5	6.69163	5.00436675780651e-156	2265
snap_masked-VaccDscaff45-processed-gene-102.17-mRNA-1	0	0	0	0	0	0	0	40	38	23		0	17	52	59	26	1	122	399	389	171	18157	67	399	6.03538	1.79332211541625e-7	19	7.48687	2.46074928029677e-8	19	7.682	3.53305919387219e-32	195	6.55719	1.5550870450048e-8	29.5	8.09824	2.63862349209124e-10	29.5
snap_masked-VaccDscaff46-processed-gene-1.15-mRNA-1	3	6	20	19	50	3	26	33	48	124		39	1099	1885	3364	10820	113	1670	2729	3610	6124	1.07037e+07	1589	10820	3.76889	7.37112614917407e-14	25.5	1.3269	0.000238811	33.5	4.98565	1.30497030090396e-112	1861.5	6.4004	3.13686294620387e-147	1701.5	7.45641	1.28868377172935e-140	1691.5
snap_masked-VaccDscaff46-processed-gene-1.23-mRNA-1	163	42	10	8	20	167	1270	915	1007	745		582	27016	36921	57026	131268	1167	32670	37038	55948	92172	1.73018e+09	23808	131268	2.58734	1.55384996452859e-9	587	6.93912	1.109103122791e-39	507.5	5.58294	1.45671499385132e-41	28557.5	6.61257	8.02616160511805e-58	28804	12.7616	4.12243443483845e-135	28517
snap_masked-VaccDscaff46-processed-gene-147.16-mRNA-1	3	109	155	133	167	4	219	393	407	397		888	9168	14632	14146	13465	1905	6721	8355	6615	5732	3.00419e+07	4181	14632	6.62428	6.2400411228567e-47	205.5	1.6059	1.40641033107814e-9	270	1.7952	1.17112271253926e-13	4260	3.99325	4.03033518970903e-64	7517	6.72466	5.25111316628847e-166	7139.5
snap_masked-VaccDscaff4-processed-gene-230.22-mRNA-1	11	12	4	1	1	5	24	16	25	10		14	27	41	56	9	16	112	229	260	126	7077.12	50	260	2.29511	0.00232224	15	4.45866	9.81069e-05	13	4.01467	2.03014228791282e-10	138	1.98114	0.00440462	35	5.58731	1.19118129279301e-7	28.5
snap_masked-VaccDscaff5-processed-gene-262.11-mRNA-1	112	58	68	69	40	135	112	363	363	235		192	734	1510	2128	1164	113	2394	6033	8193	5972	7.23098e+06	1499	8193	1.42763	1.28098429069591e-10	249	2.39366	7.56917467016558e-24	216	6.17384	8.49642533785427e-193	4153	3.46908	5.08244749300448e-62	1160	4.94227	1.0525794825955e-105	1098.5
snap_masked-VaccDscaff5-processed-gene-388.16-mRNA-1	10	4	0	3	1	9	33	30	26	13		23	65	97	89	38	80	135	194	204	147	4748.35	60	204	1.40795	0.00106094	17.5	3.0461	2.93796e-06	14.5	1.35074	1.88594e-06	142	1.9253	3.58403550159044e-9	56	4.8479	1.5039151373261e-16	46
snap_masked-VaccDscaff5-processed-gene-55.18-mRNA-1	1	10	19	7	10	0	43	69	51	61		4	30	46	64	88	13	94	222	208	110	4846	58	222	6.46042	2.17550251672186e-8	25.5	2.72648	1.04674e-06	29	3.97476	3.04364734737696e-19	110.5	3.84508	2.26030313345865e-11	34	3.0344	6.63759054021653e-9	35.5
snap_masked-VaccDscaff6-processed-gene-188.10-mRNA-1	0	0	0	0	0	0	5	42	64	54		0	16	49	56	28	2	66	242	223	133	6345.52	49	242	8.62469	1.71938870306881e-11	32	8.21694	4.04685985444648e-10	32	6.54988	1.41648057431994e-29	112.5	6.50102	1.44630353148572e-8	28	8.03494	2.42537941263989e-10	28
snap_masked-VaccDscaff6-processed-gene-303.17-mRNA-1	5	3	7	1	4	4	8	14	15	7		10	37	55	46	33	30	174	271	199	187	8107.18	56	271	1.72804	0.00183126	9.5	3.32592	0.000236499	8	2.73233	9.35647370195085e-18	114.5	2.12544	2.55056089401103e-7	28	4.88784	1.39030652096001e-9	23.5
snap_masked-VaccDscaff7-processed-gene-48.23-mRNA-1	438	785	1566	1199	1129	438	2724	11483	14829	9898		113	1885	3906	4566	2741	197	7922	15147	13160	7517	2.9169e+07	5082	15147	5.08115	1.3268499621766e-79	7633.5	3.62757	6.17200361449849e-41	8014	6.05493	5.67774027266139e-111	6678.5	5.32886	6.10700976335688e-82	2339.5	1.92832	1.3361517331417e-12	2882.5
snap_masked-VaccDscaff7-processed-gene-79.3-mRNA-1	6181	441	570	582	653	6057	2520	15220	28321	22117		3819	5052	10094	8925	6738	748	20381	38415	30788	23030	1.55819e+08	11533	38415	2.22509	8.8873402391267e-19	17189	5.60284	9.15140660165187e-112	14451.5	5.36119	8.00787236624443e-104	15768	1.22464	3.14029e-06	6372	3.937	4.34930376929809e-56	4753.5
snap_masked-VaccDscaff8-processed-gene-274.12-mRNA-1	0	4	1	1	0	0	2	11	12	5		5	38	62	41	38	22	56	111	83	35	1226.73	26	111	4.36822	0.000240074	6	2.96139	0.00193474	6.5	1.88728	1.58559e-06	52.5	2.83547	2.94816233356346e-8	23	4.73904	1.10588158224192e-8	21
snap_masked-VaccDscaff8-processed-gene-41.25-mRNA-1	6	2	1	1	0	5	38	34	30	38		24	48	79	66	37	62	102	134	144	115	2290.91	48	144	2.45221	2.17627415194463e-7	17.5	4.2925	4.61612027679981e-7	15.5	1.21357	5.03106e-05	103	1.49278	1.2688e-05	45	5.42499	8.64119896762874e-12	33.5
snap_masked-VaccDscaff8-processed-gene-71.32-mRNA-1	8	2	0	0	1	4	68	36	36	23		310	862	1092	892	1611	60	129	180	210	582	268053	305	1611	3.15246	5.93105302338766e-9	20	5.54548	2.55474e-06	18	1.79736	2.00808889456199e-7	135	1.52436	5.2627e-06	601	10.1569	1.29337439714312e-20	446
snap_masked-VaccDscaff94-processed-gene-2.26-mRNA-1	0	0	2	0	0	1	14	97	109	79		0	4	10	9	13	0	16	48	63	54	1459.92	26	109	6.53572	2.00122534704919e-14	55	8.98974	1.08489117072975e-11	54.5	7.06166	1.13885053684273e-9	31.5	5.84535	2.05845e-05	4.5	5.5419	2.97043e-05	4.5
snap_masked-VaccDscaff9-processed-gene-261.8-mRNA-1	15	10	26	12	8	11	179	483	413	126		72	654	966	814	529	268	1879	3372	2507	1137	1.1035e+06	674	3372	5.13417	9.76541808527693e-57	212	5.09317	2.81656093239746e-48	212.5	3.22376	4.65218215719402e-46	1387.5	3.48858	1.53374555287941e-46	443	6.07045	3.9943297859875e-70	413
snap_masked-VaccDscaff9-processed-gene-377.26-mRNA-1	184	195	221	186	119	179	1198	1977	1920	720		202	1302	1725	1745	863	405	1906	2610	2435	1180	754275	1064	2610	3.41768	7.32551015493413e-11	1049.5	3.36457	4.06513213384796e-10	1053	2.5861	1.43808e-06	1420	3.10578	5.59043598093773e-9	973.5	3.22679	5.61355470140872e-10	965.5
